# Supplementary material for: catena-Poly[[di-μ-iodido-dicopper(I)(Cu—Cu)]bis­(μ-4,4′-di-3-pyridyl-2,2′-disulfanediyldipyrimidine)]
Source: Acta Crystallogr Sect E Struct Rep Online. 2009 Dec 12;66(Pt 1):m41. doi: 10.1107/S1600536809052325 (PMC2980262; doi:10.1107/S1600536809052325)
Supplement: Supplementary file 1 [file e-66-00m41-sup1.cif]

##############################################################################
###                                                                        ###
###        Electronic paper (Acta Crystallographica Section E)             ###
###                                                                        ###
##############################################################################
#                                                                            #
# This CIF contains the data in a paper accepted for publication in Acta     #
# Crystallographica Section E. It conforms to the requirements of Notes      #
# for Authors for Section E, and has been peer reviewed under the auspices   #
# of the IUCr Commission on Journals.                                        #
#                                                                            #
# Full details of the Crystallographic Information File format               #
# are given in the paper "The Crystallographic Information File (CIF):       #
# a New Standard Archive File for Crystallography" by S. R. Hall, F. H.      #
# Allen and I. D. Brown [Acta Cryst. (1991), A47, 655-685].                  #
#                                                                            #
# The current version of the core CIF dictionary is obtainable from          #
# ftp://ftp.iucr.org/pub/cif_core.dic. The current version number is 2.4.    #
#                                                                            #
# Software is freely available for graphical display of the structure(s) in  #
# this CIF.  For information consult the CIF home page http://www.iucr.org/  #
# cif/home.html                                                              #
#                                                                            #
# This file may be used for bona fide research purposes within the           #
# scientific community so long as proper attribution is given to the journal # 
# article from which it was obtained.                                        #
#                                                                            #
##############################################################################
                                             
data_I
_audit_creation_method     SHELXL-97
_chemical_name_systematic
;
<i>catena</i>-Poly[[di-\m-iodido-dicopper(I)(<i>Cu</i>---<i>Cu</i>)]bis(\m-
4,4'-di-3-pyridyl-2,2'-disulfanediyldipyrimidine)]
;
_chemical_name_common     ?
_chemical_formula_moiety     'C36 H24 Cu2 I2 N12 S4'
_chemical_formula_sum     'C36 H24 Cu2 I2 N12 S4'
_chemical_formula_iupac     '[Cu2 I2 (C18 H12 N6 S2)2]'
_chemical_formula_weight     1133.86
_chemical_melting_point     ?
_symmetry_cell_setting     Triclinic
_symmetry_space_group_name_H-M     'P -1'
_symmetry_space_group_name_Hall     '-P 1'
loop_
    _symmetry_equiv_pos_as_xyz
    'x, y, z'
    '-x, -y, -z'
_cell_length_a     8.5561(6)
_cell_length_b     10.7702(8)
_cell_length_c     11.9045(8)
_cell_angle_alpha     98.1100(10)
_cell_angle_beta     107.1930(10)
_cell_angle_gamma     96.4490(10)
_cell_volume     1023.66(13)
_cell_formula_units_Z     1
_cell_measurement_reflns_used     3568
_cell_measurement_theta_min     2.25
_cell_measurement_theta_max     25.50
_cell_measurement_temperature     298(2)
_exptl_crystal_description     block
_exptl_crystal_colour     yellow
_exptl_crystal_size_max     0.19
_exptl_crystal_size_mid     0.15
_exptl_crystal_size_min     0.12
_exptl_crystal_density_diffrn     1.839
_exptl_crystal_density_meas     ?
_exptl_crystal_density_method     'not measured'
_exptl_crystal_F_000     552
_exptl_absorpt_coefficient_mu     2.795
_exptl_absorpt_correction_type     'multi-scan'
_exptl_absorpt_process_details     '(SADABS; Bruker, 2001)'
_exptl_absorpt_correction_T_min     0.611
_exptl_absorpt_correction_T_max     0.715
_diffrn_ambient_temperature     298(2)
_diffrn_radiation_type     MoK\a
_diffrn_radiation_wavelength     0.71073
_diffrn_radiation_source     'fine-focus sealed tube'
_diffrn_radiation_monochromator     graphite
_diffrn_measurement_device_type     'Bruker APEXII CCD'
_diffrn_measurement_method     '\f and \w scans'
_diffrn_detector_area_resol_mean     ?
_diffrn_reflns_number     5395
_diffrn_reflns_av_R_equivalents     0.0968
_diffrn_reflns_av_sigmaI/netI     0.0803
_diffrn_reflns_theta_min     1.82
_diffrn_reflns_theta_max     25.00
_diffrn_reflns_theta_full     25.00
_diffrn_measured_fraction_theta_max     0.989
_diffrn_measured_fraction_theta_full     0.989
_diffrn_reflns_limit_h_min     -7
_diffrn_reflns_limit_h_max     10
_diffrn_reflns_limit_k_min     -12
_diffrn_reflns_limit_k_max     12
_diffrn_reflns_limit_l_min     -14
_diffrn_reflns_limit_l_max     13
_diffrn_standards_number     ?
_diffrn_standards_interval_count     ?
_diffrn_standards_interval_time     ?
_diffrn_standards_decay_%     ?
_reflns_number_total     3568
_reflns_number_gt     2956
_reflns_threshold_expression     I>2\s(I)
_refine_ls_structure_factor_coef     Fsqd
_refine_ls_matrix_type     full
_refine_ls_R_factor_all     0.0484
_refine_ls_R_factor_gt     0.0410
_refine_ls_wR_factor_gt     0.1037
_refine_ls_wR_factor_ref     0.1077
_refine_ls_goodness_of_fit_ref     0.992
_refine_ls_restrained_S_all     0.992
_refine_ls_number_reflns     3568
_refine_ls_number_parameters     253
_refine_ls_number_restraints     0
_refine_ls_hydrogen_treatment     constr
_refine_ls_weighting_scheme     calc
_refine_ls_weighting_details
                 'calc w=1/[\s^2^(Fo^2^)+(0.0541P)^2^] where P=(Fo^2^+2Fc^2^)/3'
_atom_sites_solution_hydrogens     geom
_atom_sites_solution_primary     direct
_atom_sites_solution_secondary     difmap
_refine_ls_shift/su_max     0.001
_refine_ls_shift/su_mean     0.000
_refine_diff_density_max     1.279
_refine_diff_density_min     -1.033
_refine_ls_extinction_method     none
_refine_ls_extinction_coef     ?
loop_
    _atom_type_symbol
    _atom_type_description
    _atom_type_scat_dispersion_real
    _atom_type_scat_dispersion_imag
    _atom_type_scat_source
    'C' 'C' 0.0033 0.0016
                         'International Tables Vol C Tables 4.2.6.8 and 6.1.1.4'
    'H' 'H' 0.0000 0.0000
                         'International Tables Vol C Tables 4.2.6.8 and 6.1.1.4'
    'Cu' 'Cu' 0.3201 1.2651
                         'International Tables Vol C Tables 4.2.6.8 and 6.1.1.4'
    'I' 'I' -0.4742 1.8119
                         'International Tables Vol C Tables 4.2.6.8 and 6.1.1.4'
    'N' 'N' 0.0061 0.0033
                         'International Tables Vol C Tables 4.2.6.8 and 6.1.1.4'
    'S' 'S' 0.1246 0.1234
                         'International Tables Vol C Tables 4.2.6.8 and 6.1.1.4'
_computing_data_collection     'APEX2 (Bruker, 2007)'
_computing_cell_refinement     'SAINT-Plus (Bruker, 2007)'
_computing_data_reduction     'SAINT-Plus (Bruker, 2007)'
_computing_structure_solution     'SHELXS97 (Sheldrick, 2008)'
_computing_structure_refinement     'SHELXL97 (Sheldrick, 2008)'
_computing_molecular_graphics
                     'SHELXTL (Sheldrick, 2008) and DIAMOND (Brandenburg, 1999)'
_computing_publication_material     'SHELXTL (Sheldrick, 2008)'
loop_
    _atom_site_type_symbol
    _atom_site_label
    _atom_site_fract_x
    _atom_site_fract_y
    _atom_site_fract_z
    _atom_site_U_iso_or_equiv
    _atom_site_adp_type
    _atom_site_calc_flag
    _atom_site_refinement_flags
    _atom_site_occupancy
    _atom_site_disorder_assembly
    _atom_site_disorder_group
    I I1 0.31696(4) 0.97725(3) 0.10525(3) 0.04697(15) Uani d . 1 . .
    Cu Cu1 0.38873(9) 0.92391(6) -0.09670(6) 0.0503(2) Uani d . 1 . .
    S S1 0.13540(17) 0.55124(12) 0.27577(10) 0.0447(3) Uani d . 1 . .
    S S2 0.02067(16) 0.43336(14) 0.35509(12) 0.0498(3) Uani d . 1 . .
    N N2 0.2094(5) 0.5182(3) 0.0809(3) 0.0340(8) Uani d . 1 . .
    C C5 0.3021(5) 0.5258(4) -0.0900(4) 0.0328(10) Uani d . 1 . .
    N N3 0.0948(5) 0.3267(4) 0.1271(4) 0.0426(10) Uani d . 1 . .
    N N1 0.3815(5) 0.7322(4) -0.1296(3) 0.0387(9) Uani d . 1 . .
    C C9 0.1455(5) 0.4513(4) 0.1466(4) 0.0340(10) Uani d . 1 . .
    N N5 0.1235(5) 0.2820(4) 0.4999(3) 0.0381(9) Uani d . 1 . .
    C C1 0.3142(6) 0.6574(4) -0.0705(4) 0.0356(10) Uani d . 1 . .
    H H1A 0.2728 0.6955 -0.0127 0.043 Uiso calc R 1 . .
    C C6 0.2284(5) 0.4523(4) -0.0183(4) 0.0330(10) Uani d . 1 . .
    C C10 0.1797(6) 0.3566(5) 0.4357(4) 0.0392(11) Uani d . 1 . .
    C C3 0.4346(6) 0.5483(5) -0.2380(4) 0.0436(11) Uani d . 1 . .
    H H3B 0.4772 0.5130 -0.2963 0.052 Uiso calc R 1 . .
    C C13 0.2302(6) 0.2187(4) 0.5638(4) 0.0381(10) Uani d . 1 . .
    C C12 0.3936(6) 0.2331(5) 0.5625(4) 0.0480(13) Uani d . 1 . .
    H H12A 0.4704 0.1894 0.6067 0.058 Uiso calc R 1 . .
    C C4 0.3639(6) 0.4719(5) -0.1776(4) 0.0411(11) Uani d . 1 . .
    H H4A 0.3572 0.3842 -0.1951 0.049 Uiso calc R 1 . .
    N N4 0.3312(5) 0.3777(4) 0.4277(3) 0.0453(10) Uani d . 1 . .
    C C11 0.4371(6) 0.3147(5) 0.4933(5) 0.0515(13) Uani d . 1 . .
    H H11A 0.5461 0.3261 0.4925 0.062 Uiso calc R 1 . .
    C C2 0.4419(6) 0.6772(5) -0.2117(4) 0.0418(11) Uani d . 1 . .
    H H2B 0.4909 0.7284 -0.2528 0.050 Uiso calc R 1 . .
    C C8 0.1115(6) 0.2636(5) 0.0281(5) 0.0457(12) Uani d . 1 . .
    H H8A 0.0766 0.1761 0.0087 0.055 Uiso calc R 1 . .
    C C7 0.1775(6) 0.3213(4) -0.0466(4) 0.0416(11) Uani d . 1 . .
    H H7A 0.1883 0.2739 -0.1148 0.050 Uiso calc R 1 . .
    C C14 0.1671(6) 0.1341(4) 0.6336(4) 0.0380(10) Uani d . 1 . .
    C C15 -0.0011(6) 0.1112(5) 0.6209(4) 0.0475(12) Uani d . 1 . .
    H H15A -0.0761 0.1500 0.5691 0.057 Uiso calc R 1 . .
    C C16 -0.0545(7) 0.0301(5) 0.6864(5) 0.0532(14) Uani d . 1 . .
    H H16A -0.1663 0.0141 0.6796 0.064 Uiso calc R 1 . .
    C C18 0.2701(7) 0.0733(5) 0.7125(4) 0.0456(12) Uani d . 1 . .
    H H18A 0.3827 0.0880 0.7217 0.055 Uiso calc R 1 . .
    C C17 0.0554(7) -0.0264(5) 0.7604(4) 0.0503(13) Uani d . 1 . .
    H H17A 0.0161 -0.0825 0.8023 0.060 Uiso calc R 1 . .
    N N6 0.2191(5) -0.0053(4) 0.7765(3) 0.0442(10) Uani d . 1 . .
loop_
    _atom_site_aniso_label
    _atom_site_aniso_U_11
    _atom_site_aniso_U_22
    _atom_site_aniso_U_33
    _atom_site_aniso_U_12
    _atom_site_aniso_U_13
    _atom_site_aniso_U_23
    I1 0.0504(2) 0.0489(2) 0.0526(2) 0.00536(15) 0.02987(17) 0.01773(16)
    Cu1 0.0647(4) 0.0437(4) 0.0576(4) 0.0113(3) 0.0319(3) 0.0285(3)
    S1 0.0595(8) 0.0464(7) 0.0346(6) 0.0117(6) 0.0179(6) 0.0187(5)
    S2 0.0478(7) 0.0725(9) 0.0424(7) 0.0181(7) 0.0204(6) 0.0338(7)
    N2 0.039(2) 0.034(2) 0.0308(19) 0.0039(16) 0.0112(16) 0.0143(16)
    C5 0.031(2) 0.036(2) 0.031(2) 0.0029(19) 0.0078(18) 0.0140(19)
    N3 0.045(2) 0.040(2) 0.049(2) 0.0049(18) 0.0167(19) 0.0225(19)
    N1 0.044(2) 0.038(2) 0.038(2) 0.0031(17) 0.0182(18) 0.0159(17)
    C9 0.035(2) 0.040(3) 0.028(2) 0.008(2) 0.0081(19) 0.0147(19)
    N5 0.042(2) 0.046(2) 0.0293(19) 0.0054(18) 0.0114(17) 0.0156(17)
    C1 0.042(3) 0.035(2) 0.036(2) 0.007(2) 0.018(2) 0.012(2)
    C6 0.033(2) 0.034(2) 0.033(2) 0.0050(19) 0.0091(19) 0.0131(19)
    C10 0.044(3) 0.045(3) 0.030(2) 0.004(2) 0.012(2) 0.012(2)
    C3 0.046(3) 0.053(3) 0.036(2) 0.008(2) 0.018(2) 0.008(2)
    C13 0.046(3) 0.040(3) 0.029(2) 0.004(2) 0.011(2) 0.012(2)
    C12 0.041(3) 0.060(3) 0.047(3) 0.012(2) 0.010(2) 0.030(3)
    C4 0.046(3) 0.039(3) 0.039(3) 0.005(2) 0.015(2) 0.008(2)
    N4 0.043(2) 0.057(3) 0.039(2) 0.006(2) 0.0127(18) 0.021(2)
    C11 0.038(3) 0.069(4) 0.051(3) 0.001(3) 0.013(2) 0.027(3)
    C2 0.046(3) 0.048(3) 0.036(3) 0.000(2) 0.018(2) 0.016(2)
    C8 0.051(3) 0.034(3) 0.052(3) 0.004(2) 0.015(2) 0.014(2)
    C7 0.056(3) 0.031(2) 0.039(3) 0.006(2) 0.017(2) 0.010(2)
    C14 0.046(3) 0.037(2) 0.033(2) 0.005(2) 0.016(2) 0.010(2)
    C15 0.046(3) 0.059(3) 0.040(3) 0.004(2) 0.014(2) 0.017(2)
    C16 0.050(3) 0.070(4) 0.045(3) 0.001(3) 0.022(2) 0.018(3)
    C18 0.049(3) 0.048(3) 0.045(3) 0.004(2) 0.018(2) 0.021(2)
    C17 0.064(3) 0.048(3) 0.047(3) -0.002(3) 0.029(3) 0.018(2)
    N6 0.054(3) 0.042(2) 0.041(2) 0.0064(19) 0.0178(19) 0.0175(18)
loop_
    _geom_bond_atom_site_label_1
    _geom_bond_atom_site_label_2
    _geom_bond_site_symmetry_2
    _geom_bond_distance
    _geom_bond_publ_flag
    Cu1 I1 . 2.6550(7) y
    Cu1 I1 2_675 2.6579(8) y
    Cu1 N1 . 2.037(4) y
    Cu1 N6 1_564 2.060(4) y
    Cu1 Cu1 2_675 2.6935(14) ?
    S1 C9 . 1.779(5) ?
    S1 S2 . 2.0183(17) ?
    S2 C10 . 1.778(5) ?
    N2 C9 . 1.323(5) ?
    N2 C6 . 1.352(6) ?
    C5 C1 . 1.390(6) ?
    C5 C4 . 1.389(6) ?
    C5 C6 . 1.466(6) ?
    N3 C9 . 1.329(6) ?
    N3 C8 . 1.329(6) ?
    N1 C2 . 1.333(6) ?
    N1 C1 . 1.330(5) ?
    N5 C13 . 1.324(6) ?
    N5 C10 . 1.328(6) ?
    C1 H1A . 0.9300 ?
    C6 C7 . 1.391(6) ?
    C10 N4 . 1.325(6) ?
    C3 C2 . 1.370(7) ?
    C3 C4 . 1.368(6) ?
    C3 H3B . 0.9300 ?
    C13 C12 . 1.394(7) ?
    C13 C14 . 1.477(6) ?
    C12 C11 . 1.379(7) ?
    C12 H12A . 0.9300 ?
    C4 H4A . 0.9300 ?
    N4 C11 . 1.327(6) ?
    C11 H11A . 0.9300 ?
    C2 H2B . 0.9300 ?
    C8 C7 . 1.367(6) ?
    C8 H8A . 0.9300 ?
    C7 H7A . 0.9300 ?
    C14 C18 . 1.379(7) ?
    C14 C15 . 1.392(7) ?
    C15 C16 . 1.376(7) ?
    C15 H15A . 0.9300 ?
    C16 C17 . 1.349(7) ?
    C16 H16A . 0.9300 ?
    C18 N6 . 1.336(6) ?
    C18 H18A . 0.9300 ?
    C17 N6 . 1.344(7) ?
    C17 H17A . 0.9300 ?
    N6 Cu1 1_546 2.060(4) ?
loop_
    _geom_angle_atom_site_label_1
    _geom_angle_atom_site_label_2
    _geom_angle_atom_site_label_3
    _geom_angle_site_symmetry_1
    _geom_angle_site_symmetry_3
    _geom_angle
    _geom_angle_publ_flag
    Cu1 I1 Cu1 . 2_675 60.92(3) ?
    N1 Cu1 N6 . 1_564 115.68(16) ?
    N1 Cu1 I1 . . 106.36(10) ?
    N6 Cu1 I1 1_564 . 106.25(12) ?
    N1 Cu1 I1 . 2_675 105.02(11) ?
    N6 Cu1 I1 1_564 2_675 104.97(12) ?
    I1 Cu1 I1 . 2_675 119.08(3) ?
    N1 Cu1 Cu1 . 2_675 122.23(11) ?
    N6 Cu1 Cu1 1_564 2_675 122.06(12) ?
    I1 Cu1 Cu1 . 2_675 59.59(2) ?
    I1 Cu1 Cu1 2_675 2_675 59.49(3) ?
    C9 S1 S2 . . 104.18(16) ?
    C10 S2 S1 . . 104.60(17) ?
    C9 N2 C6 . . 116.6(4) ?
    C1 C5 C4 . . 116.6(4) ?
    C1 C5 C6 . . 119.6(4) ?
    C4 C5 C6 . . 123.8(4) ?
    C9 N3 C8 . . 114.2(4) ?
    C2 N1 C1 . . 117.8(4) ?
    C2 N1 Cu1 . . 121.4(3) ?
    C1 N1 Cu1 . . 120.8(3) ?
    N2 C9 N3 . . 128.4(4) ?
    N2 C9 S1 . . 110.9(3) ?
    N3 C9 S1 . . 120.7(3) ?
    C13 N5 C10 . . 116.9(4) ?
    N1 C1 C5 . . 123.9(4) ?
    N1 C1 H1A . . 118.0 ?
    C5 C1 H1A . . 118.0 ?
    N2 C6 C7 . . 119.1(4) ?
    N2 C6 C5 . . 116.7(4) ?
    C7 C6 C5 . . 124.2(4) ?
    N4 C10 N5 . . 128.4(4) ?
    N4 C10 S2 . . 120.6(3) ?
    N5 C10 S2 . . 111.1(3) ?
    C2 C3 C4 . . 119.3(4) ?
    C2 C3 H3B . . 120.4 ?
    C4 C3 H3B . . 120.4 ?
    N5 C13 C12 . . 120.0(4) ?
    N5 C13 C14 . . 117.0(4) ?
    C12 C13 C14 . . 123.0(4) ?
    C11 C12 C13 . . 117.4(4) ?
    C11 C12 H12A . . 121.3 ?
    C13 C12 H12A . . 121.3 ?
    C3 C4 C5 . . 119.8(4) ?
    C3 C4 H4A . . 120.1 ?
    C5 C4 H4A . . 120.1 ?
    C10 N4 C11 . . 113.9(4) ?
    N4 C11 C12 . . 123.3(5) ?
    N4 C11 H11A . . 118.3 ?
    C12 C11 H11A . . 118.3 ?
    N1 C2 C3 . . 122.6(4) ?
    N1 C2 H2B . . 118.7 ?
    C3 C2 H2B . . 118.7 ?
    C7 C8 N3 . . 123.1(4) ?
    C7 C8 H8A . . 118.5 ?
    N3 C8 H8A . . 118.5 ?
    C8 C7 C6 . . 118.6(4) ?
    C8 C7 H7A . . 120.7 ?
    C6 C7 H7A . . 120.7 ?
    C18 C14 C15 . . 117.0(4) ?
    C18 C14 C13 . . 122.1(4) ?
    C15 C14 C13 . . 120.8(4) ?
    C14 C15 C16 . . 118.8(5) ?
    C14 C15 H15A . . 120.6 ?
    C16 C15 H15A . . 120.6 ?
    C17 C16 C15 . . 120.0(5) ?
    C17 C16 H16A . . 120.0 ?
    C15 C16 H16A . . 120.0 ?
    N6 C18 C14 . . 124.5(5) ?
    N6 C18 H18A . . 117.8 ?
    C14 C18 H18A . . 117.8 ?
    C16 C17 N6 . . 123.1(5) ?
    C16 C17 H17A . . 118.5 ?
    N6 C17 H17A . . 118.5 ?
    C18 N6 C17 . . 116.6(4) ?
    C18 N6 Cu1 . 1_546 120.4(4) ?
    C17 N6 Cu1 . 1_546 122.7(3) ?
loop_
    _geom_torsion_atom_site_label_1
    _geom_torsion_atom_site_label_2
    _geom_torsion_atom_site_label_3
    _geom_torsion_atom_site_label_4
    _geom_torsion_site_symmetry_1
    _geom_torsion_site_symmetry_2
    _geom_torsion_site_symmetry_3
    _geom_torsion_site_symmetry_4
    _geom_torsion
    _geom_torsion_publ_flag
    Cu1 I1 Cu1 N1 2_675 . . . 118.18(12) ?
    Cu1 I1 Cu1 N6 2_675 . . 1_564 -118.04(12) ?
    Cu1 I1 Cu1 I1 2_675 . . 2_675 0.0 ?
    C9 S1 S2 C10 . . . . 81.1(2) ?
    N6 Cu1 N1 C2 1_564 . . . 75.1(4) ?
    I1 Cu1 N1 C2 . . . . -167.2(3) ?
    I1 Cu1 N1 C2 2_675 . . . -40.1(4) ?
    Cu1 Cu1 N1 C2 2_675 . . . -103.2(3) ?
    N6 Cu1 N1 C1 1_564 . . . -104.0(4) ?
    I1 Cu1 N1 C1 . . . . 13.7(4) ?
    I1 Cu1 N1 C1 2_675 . . . 140.8(3) ?
    Cu1 Cu1 N1 C1 2_675 . . . 77.7(4) ?
    C6 N2 C9 N3 . . . . -1.0(7) ?
    C6 N2 C9 S1 . . . . 178.0(3) ?
    C8 N3 C9 N2 . . . . -0.2(7) ?
    C8 N3 C9 S1 . . . . -179.1(3) ?
    S2 S1 C9 N2 . . . . 176.0(3) ?
    S2 S1 C9 N3 . . . . -4.8(4) ?
    C2 N1 C1 C5 . . . . -0.5(7) ?
    Cu1 N1 C1 C5 . . . . 178.7(3) ?
    C4 C5 C1 N1 . . . . -0.5(7) ?
    C6 C5 C1 N1 . . . . 178.9(4) ?
    C9 N2 C6 C7 . . . . 1.4(6) ?
    C9 N2 C6 C5 . . . . -178.8(4) ?
    C1 C5 C6 N2 . . . . -14.3(6) ?
    C4 C5 C6 N2 . . . . 165.0(4) ?
    C1 C5 C6 C7 . . . . 165.5(4) ?
    C4 C5 C6 C7 . . . . -15.2(7) ?
    C13 N5 C10 N4 . . . . -0.8(7) ?
    C13 N5 C10 S2 . . . . 179.6(3) ?
    S1 S2 C10 N4 . . . . -4.1(4) ?
    S1 S2 C10 N5 . . . . 175.5(3) ?
    C10 N5 C13 C12 . . . . 0.7(7) ?
    C10 N5 C13 C14 . . . . -179.0(4) ?
    N5 C13 C12 C11 . . . . 0.1(7) ?
    C14 C13 C12 C11 . . . . 179.7(4) ?
    C2 C3 C4 C5 . . . . -0.6(7) ?
    C1 C5 C4 C3 . . . . 1.1(6) ?
    C6 C5 C4 C3 . . . . -178.3(4) ?
    N5 C10 N4 C11 . . . . 0.0(8) ?
    S2 C10 N4 C11 . . . . 179.6(4) ?
    C10 N4 C11 C12 . . . . 0.8(8) ?
    C13 C12 C11 N4 . . . . -0.9(8) ?
    C1 N1 C2 C3 . . . . 1.0(7) ?
    Cu1 N1 C2 C3 . . . . -178.1(4) ?
    C4 C3 C2 N1 . . . . -0.5(7) ?
    C9 N3 C8 C7 . . . . 1.0(7) ?
    N3 C8 C7 C6 . . . . -0.6(8) ?
    N2 C6 C7 C8 . . . . -0.7(7) ?
    C5 C6 C7 C8 . . . . 179.6(4) ?
    N5 C13 C14 C18 . . . . -173.4(4) ?
    C12 C13 C14 C18 . . . . 6.9(7) ?
    N5 C13 C14 C15 . . . . 7.5(7) ?
    C12 C13 C14 C15 . . . . -172.2(5) ?
    C18 C14 C15 C16 . . . . -0.2(7) ?
    C13 C14 C15 C16 . . . . 178.9(4) ?
    C14 C15 C16 C17 . . . . -0.6(8) ?
    C15 C14 C18 N6 . . . . 0.0(7) ?
    C13 C14 C18 N6 . . . . -179.1(4) ?
    C15 C16 C17 N6 . . . . 1.6(8) ?
    C14 C18 N6 C17 . . . . 0.9(7) ?
    C14 C18 N6 Cu1 . . . 1_546 -174.0(4) ?
    C16 C17 N6 C18 . . . . -1.7(8) ?
    C16 C17 N6 Cu1 . . . 1_546 173.0(4) ?
data_global
_journal_date_recd_electronic     2009-11-28
_journal_date_accepted     2009-12-05
_journal_name_full     'Acta Crystallographica, Section E'
_journal_year     2010
_journal_volume     66
_journal_issue      1
_journal_page_first     m41
_journal_page_last     m41
_journal_paper_category     QM
_journal_coeditor_code     HY2260
_publ_contact_author_name     'Hai-Bin Zhu'
_publ_contact_author_address
;
School of Chemistry and Chemical Engineering
Southeast University
Nanjing 211189
People's Republic of China
and School of Material Science and Engineering
Southeast University
Nanjing 211189
People's Republic of China
;
_publ_contact_author_email     'zhuhaibin@seu.edu.cn'
_publ_contact_author_fax     ?
_publ_contact_author_phone     ?
_publ_section_title
;\
<i>catena</i>-Poly[[di-\m-iodido-dicopper(I)(<i>Cu</i>---<i>Cu</i>)]bis(\m-4,\
4'-di-3-pyridyl-2,2'-disulfanediyldipyrimidine)]
;
loop_
    _publ_author_name
    _publ_author_footnote
    _publ_author_address
    'Zhu, Hai-Bin' .
;
School of Chemistry and Chemical Engineering
Southeast University
Nanjing 211189
People's Republic of China
and School of Material Science and Engineering
Southeast University
Nanjing 211189
People's Republic of China
;
