# Supplementary material for: catena-Poly[[di-μ-iodido-dicopper(I)(Cu—Cu)]bis­(μ-4,4′-di-3-pyridyl-2,2′-disulfanediyldipyrimidine)]
Source: Acta Crystallogr Sect E Struct Rep Online. 2009 Dec 12;66(Pt 1):m41. doi: 10.1107/S1600536809052325 (PMC2980262; doi:10.1107/S1600536809052325)
Supplement: Supplementary file 2 [file e-66-00m41-Isup2.hkl]

# 
# h,k,l, Fc-squared, Fo-squared, sigma(Fo-squared) and status flag 
# 
data_I
_shelx_title ' 2 in P1                     New: P-1' 
_shelx_refln_list_code          4 
_shelx_F_calc_maximum      178.55 
_exptl_crystal_F_000       444.00 
_reflns_d_resolution_high  0.8409 
 
loop_ 
 _symmetry_equiv_pos_as_xyz 
 'x, y, z' 
 '-x, -y, -z' 
 
_cell_length_a     8.5561 
_cell_length_b    10.7702 
_cell_length_c    11.9045 
_cell_angle_alpha  98.110 
_cell_angle_beta  107.193 
_cell_angle_gamma  96.449 
 
_shelx_F_squared_multiplier     1.000 
 
loop_ 
 _refln_index_h 
 _refln_index_k 
 _refln_index_l 
 _refln_F_squared_calc 
 _refln_F_squared_meas 
 _refln_F_squared_sigma 
 _refln_observed_status 
   1   0   0      334.93      438.14     11.38 o 
   2   0   0     3329.65     4435.21     51.41 o 
   3   0   0     6640.02     7240.04   1353.12 o 
   4   0   0     2573.11     2707.88    124.01 o 
   5   0   0       12.28       15.63      4.98 o 
   6   0   0      933.68      905.98     71.22 o 
   7   0   0      209.17      186.55     27.03 o 
   8   0   0      116.09      130.06     26.01 o 
   9   0   0      109.01       92.67     25.40 o 
  -9   1   0        0.45       -6.50      7.72 o 
  -8   1   0      387.01      385.71     38.20 o 
  -7   1   0       61.14       62.18     17.88 o 
  -6   1   0       49.95       49.76      8.61 o 
  -5   1   0      308.54      331.86     17.58 o 
  -4   1   0      562.14      549.27     31.56 o 
  -3   1   0     8707.14     9962.00   1799.08 o 
  -2   1   0     1078.82     1408.87    209.11 o 
   0   1   0     2036.42     2357.40     20.48 o 
   2   1   0    12985.04    16696.32    122.95 o 
   3   1   0    10256.99    10753.06     78.96 o 
   4   1   0       21.21       14.93      4.96 o 
   5   1   0      710.62      720.32     25.50 o 
   6   1   0      102.07       94.57     10.19 o 
   7   1   0       55.25       49.21     11.26 o 
   8   1   0      214.44      168.06     28.86 o 
   9   1   0       27.51       13.62     13.01 o 
  -9   2   0       64.71       37.80     18.29 o 
  -8   2   0      287.62      256.46     31.09 o 
  -7   2   0       11.69       17.07     11.18 o 
  -6   2   0      199.00      189.20     22.76 o 
  -5   2   0       69.81       77.19      7.92 o 
  -4   2   0      409.55      444.00     21.66 o 
  -3   2   0     2849.64     2938.10    181.30 o 
  -2   2   0      560.41      565.15     22.56 o 
  -1   2   0     4073.94     3960.84    862.76 o 
   0   2   0    28336.29    28230.39   2324.51 o 
   1   2   0     1597.63     1765.71     27.30 o 
   2   2   0     7434.70     7827.65     66.89 o 
   3   2   0    12909.07    13542.80     98.93 o 
   4   2   0      347.76      418.25     23.47 o 
   5   2   0      804.50      817.42     29.46 o 
   6   2   0     2417.41     2468.99     55.25 o 
   7   2   0       95.01       93.43     15.42 o 
   8   2   0      175.07      106.08     25.00 o 
   9   2   0       17.22       20.93     15.44 o 
  -9   3   0      299.99      232.07     34.95 o 
  -8   3   0      690.84      605.38     46.74 o 
  -7   3   0       95.64       98.76     21.13 o 
  -6   3   0      838.44      751.50     43.69 o 
  -5   3   0      397.87      370.46     28.25 o 
  -4   3   0      311.96      302.79     22.96 o 
  -3   3   0      370.34      321.90     21.13 o 
  -2   3   0       19.08       19.82      2.82 o 
  -1   3   0    12655.03    12922.89   1268.00 o 
   0   3   0     9813.15    10122.49    582.10 o 
   1   3   0      756.77      880.44     22.42 o 
   2   3   0     4571.59     4660.42     65.33 o 
   3   3   0     8423.39     8925.55     88.08 o 
   4   3   0       62.61       72.64     10.83 o 
   5   3   0     3020.38     2904.79     59.35 o 
   6   3   0       53.66       52.92     11.85 o 
   7   3   0       39.63       40.64     16.87 o 
   8   3   0      553.94      503.11     70.62 o 
  -9   4   0       89.65      155.26     30.89 o 
  -8   4   0      295.27      293.85     33.33 o 
  -7   4   0      146.06      131.28     23.78 o 
  -6   4   0      237.01      231.46     25.81 o 
  -5   4   0      995.39      886.64     44.30 o 
  -4   4   0     1405.85     1195.53     46.74 o 
  -3   4   0      253.59      236.75     19.71 o 
  -2   4   0     1757.08     1789.90    190.26 o 
  -1   4   0     4101.60     4226.33    316.46 o 
   0   4   0     7366.69     7878.66    421.77 o 
   1   4   0     1136.61     1116.86     68.36 o 
   2   4   0    15775.82    16446.23    119.63 o 
   3   4   0     1529.83     1507.01     43.69 o 
   4   4   0      555.67      523.89     25.72 o 
   5   4   0     1044.88     1035.74     67.26 o 
   6   4   0      862.50      841.32     53.24 o 
   7   4   0       57.85       62.79     21.13 o 
   8   4   0       54.62       48.77     20.93 o 
  -9   5   0      471.34      408.67     43.29 o 
  -8   5   0      281.81      292.02     34.75 o 
  -7   5   0      115.73       92.87     21.74 o 
  -6   5   0     1283.77     1213.61     57.92 o 
  -5   5   0       12.68       12.80      9.14 o 
  -4   5   0      146.60      152.00     13.92 o 
  -3   5   0      452.88      480.29     55.83 o 
  -2   5   0       20.35       22.28      5.83 o 
  -1   5   0     3301.35     3448.20    240.83 o 
   0   5   0        0.75       31.57     19.85 o 
   1   5   0     5126.31     5121.00    169.91 o 
   2   5   0     3822.13     3959.20     63.80 o 
   3   5   0     2371.80     2466.77     54.38 o 
   4   5   0     1056.46     1071.60     38.72 o 
   5   5   0     2457.62     2372.00     73.77 o 
   6   5   0      174.03      202.81     31.50 o 
   7   5   0       85.68       56.70     21.54 o 
   8   5   0      136.97      110.96     29.87 o 
  -9   6   0      194.41      263.16     37.09 o 
  -8   6   0      863.02      915.45    135.75 o 
  -7   6   0      434.42      510.64     48.06 o 
  -6   6   0      411.79      425.65     84.34 o 
  -5   6   0     1046.83     1048.17    165.42 o 
  -4   6   0      310.79      357.22     84.94 o 
  -3   6   0        1.30        2.87      3.08 o 
  -2   6   0      414.24      483.85     30.51 o 
  -1   6   0     1240.34     1188.73     54.58 o 
   0   6   0       78.47      101.59      7.89 o 
   1   6   0     1045.11     1064.04     46.17 o 
   2   6   0     3137.59     3135.13     70.52 o 
   3   6   0       31.08       29.27      9.27 o 
   4   6   0     1825.41     1717.15     52.02 o 
   5   6   0     1275.42     1287.58     68.08 o 
   6   6   0      150.80      153.84     29.87 o 
   7   6   0      100.49       80.47     24.79 o 
  -8   7   0        8.94       13.47     11.22 o 
  -7   7   0       62.63       78.58     16.56 o 
  -6   7   0     1957.18     2261.29    456.53 o 
  -5   7   0      120.49      139.47     32.21 o 
  -4   7   0      504.10      536.94    101.10 o 
  -3   7   0      157.35      165.51     22.35 o 
  -2   7   0      270.35      309.90     22.56 o 
  -1   7   0      115.86      113.07      9.08 o 
   0   7   0      278.10      280.86     43.08 o 
   1   7   0     4867.34     4771.11    444.13 o 
   2   7   0      393.06      361.93     33.53 o 
   3   7   0       38.07       45.11     16.87 o 
   4   7   0     1107.29      998.00     60.56 o 
   5   7   0      642.77      560.47     48.57 o 
   6   7   0        6.27        2.44     13.82 o 
   7   7   0      465.98      392.21     46.74 o 
  -8   8   0       30.47       47.83     22.86 o 
  -7   8   0      587.81      698.03    113.29 o 
  -6   8   0      238.26      275.33     66.45 o 
  -5   8   0      183.22      180.77     24.59 o 
  -4   8   0      394.34      479.28     91.55 o 
  -3   8   0     1010.31     1050.35    158.00 o 
  -2   8   0       67.08       69.77      8.93 o 
  -1   8   0      682.37      650.60     79.46 o 
   0   8   0      161.77      163.70     27.23 o 
   1   8   0      377.56      366.85     24.33 o 
   2   8   0     1127.93     1204.87     62.39 o 
   3   8   0       25.08       42.47     18.09 o 
   4   8   0      835.19      771.41     57.10 o 
   5   8   0      189.45      160.14     32.51 o 
   6   8   0       57.21       41.46     21.34 o 
  -7   9   0      197.08      251.26     29.16 o 
  -6   9   0      690.59      860.06    130.06 o 
  -5   9   0       15.98       12.06      8.61 o 
  -4   9   0      706.56      757.85    112.38 o 
  -3   9   0      315.42      337.54     34.75 o 
  -2   9   0        3.59        4.88      9.75 o 
  -1   9   0       75.70       89.65     16.36 o 
   0   9   0      632.83      611.94     32.41 o 
   1   9   0     1012.04      931.77     40.02 o 
   2   9   0       82.48      115.02     26.01 o 
   3   9   0      298.52      300.15     39.63 o 
   4   9   0      878.75      863.88     64.42 o 
   5   9   0        2.78       -5.49     12.40 o 
  -7  10   0      443.93      556.19    122.64 o 
  -6  10   0      338.10      371.20     30.08 o 
  -5  10   0       65.34       69.50     22.35 o 
  -4  10   0      411.20      411.11     41.05 o 
  -3  10   0      569.18      574.70     46.74 o 
  -2  10   0        9.33       12.40     11.99 o 
  -1  10   0      371.46      416.65     55.88 o 
   0  10   0      101.70      100.70     16.77 o 
   1  10   0       15.33       19.55     10.91 o 
   2  10   0       48.92       44.10     20.32 o 
   3  10   0       24.23       47.76     21.74 o 
   4  10   0      702.58      664.11     59.75 o 
  -6  11   0       64.46       58.53     22.76 o 
  -5  11   0        0.70        4.47     11.58 o 
  -4  11   0      925.64      882.98     61.98 o 
  -3  11   0      218.98      233.90     35.36 o 
  -2  11   0        7.47        1.02      8.94 o 
  -1  11   0      191.78      180.66     31.91 o 
   0  11   0      190.34      159.18     21.47 o 
   1  11   0      129.35      106.03     19.83 o 
   2  11   0        5.93       -8.33     13.82 o 
   3  11   0       99.61      111.16     31.50 o 
  -3  12   0       97.93       88.81     25.40 o 
  -2  12   0      153.65      140.22     31.50 o 
  -1  12   0      438.64      408.06     45.72 o 
   0  12   0        1.20       -3.55      8.22 o 
   1  12   0       47.44       26.90     13.16 o 
  -2 -12   1        7.47       13.21     20.12 o 
  -1 -12   1        8.13        2.48     10.26 o 
   0 -12   1        2.40        2.25     10.67 o 
   1 -12   1       24.45       22.56     17.07 o 
   2 -12   1       72.12       85.76     26.01 o 
   3 -12   1        1.51       -3.86     11.38 o 
   4 -12   1      275.92      246.30     38.20 o 
  -3 -11   1      394.55      417.81     48.16 o 
  -2 -11   1      142.77      154.45     32.51 o 
  -1 -11   1      211.23      193.98     23.71 o 
   0 -11   1      185.49      174.63     22.05 o 
   1 -11   1      170.93      201.59     32.92 o 
   2 -11   1      105.36       93.28     23.98 o 
   3 -11   1        1.00        8.74     12.60 o 
   4 -11   1      117.66      163.39     30.28 o 
   5 -11   1      188.05      168.67     32.31 o 
   6 -11   1       55.36       65.64     23.78 o 
  -4 -10   1      619.17      625.10     57.10 o 
  -3 -10   1      600.06      517.80     49.99 o 
  -2 -10   1       37.65       23.57     17.88 o 
  -1 -10   1      287.08      325.60     26.01 o 
   0 -10   1      366.44      392.31     27.22 o 
   1 -10   1      192.00      183.77     21.95 o 
   2 -10   1      880.81      837.86     54.67 o 
   3 -10   1       21.71       24.79     13.82 o 
   4 -10   1       89.68       97.54     23.98 o 
   5 -10   1       14.98        9.96     10.06 o 
   6 -10   1       31.08       52.18     14.73 o 
   7 -10   1      230.37      253.02     27.50 o 
  -5  -9   1      593.25      574.09     54.67 o 
  -4  -9   1     1004.16      915.09     64.42 o 
  -3  -9   1      692.67      643.79     51.82 o 
  -2  -9   1       65.10       35.16     17.48 o 
  -1  -9   1     1563.67     1455.81    147.13 o 
   0  -9   1      989.04      986.76    110.14 o 
   1  -9   1      344.79      353.02     22.83 o 
   2  -9   1       33.78       72.35     19.10 o 
   3  -9   1       67.48       73.28     13.19 o 
   4  -9   1      298.03      329.71     54.36 o 
   5  -9   1       21.55       22.32     10.09 o 
   6  -9   1      166.72      192.96     32.01 o 
   7  -9   1      340.37      472.68     50.19 o 
  -6  -8   1      170.36      156.88     33.94 o 
  -5  -8   1       90.77       85.76     25.81 o 
  -4  -8   1     1330.79     1376.19     73.97 o 
  -3  -8   1      402.85      409.69     39.22 o 
  -2  -8   1      651.89      625.10     45.93 o 
  -1  -8   1     1985.77     1944.40    105.88 o 
   0  -8   1      608.79      605.46     53.45 o 
   1  -8   1       26.77       23.85      6.04 o 
   2  -8   1     1869.29     1830.83     95.18 o 
   3  -8   1        1.40        2.79      5.29 o 
   4  -8   1       45.94       45.12     10.99 o 
   5  -8   1       41.36       54.83     12.93 o 
   6  -8   1      205.48      214.54     32.72 o 
   7  -8   1      132.76      148.06     20.86 o 
   8  -8   1      165.92      174.16     36.58 o 
  -7  -7   1      231.99      191.84     36.78 o 
  -6  -7   1      460.06      386.11     42.88 o 
  -5  -7   1      247.65      217.85     33.33 o 
  -4  -7   1     3302.54     3394.54    107.71 o 
  -3  -7   1      238.65      255.24     30.28 o 
  -2  -7   1     1704.50     1801.93     69.91 o 
  -1  -7   1     2751.99     2880.60     82.10 o 
   0  -7   1     1012.11      883.59     64.57 o 
   1  -7   1     1343.45     1272.01     87.58 o 
   2  -7   1     1593.35     1727.64     77.34 o 
   3  -7   1      131.54      127.63     21.34 o 
   4  -7   1      313.65      342.60     21.58 o 
   5  -7   1        9.09       11.48      7.66 o 
   6  -7   1      184.24      202.69     20.95 o 
   7  -7   1      380.15      436.65     85.86 o 
   8  -7   1      137.23      176.87     23.19 o 
  -7  -6   1       33.79       33.53     19.10 o 
  -6  -6   1       63.28       65.23     21.54 o 
  -5  -6   1     1060.37     1003.49     59.54 o 
  -4  -6   1     1439.60     1372.12     64.83 o 
  -3  -6   1      172.94      189.20     25.61 o 
  -2  -6   1     6514.25     6502.14    122.34 o 
  -1  -6   1    10546.31    10642.86    486.40 o 
   0  -6   1       44.62       49.96      6.37 o 
   1  -6   1     1283.78     1285.04     55.92 o 
   2  -6   1     2250.71     2215.08    143.31 o 
   3  -6   1       16.56       12.18      3.95 o 
   4  -6   1      559.89      599.55    115.43 o 
   5  -6   1      168.61      166.80     42.98 o 
   6  -6   1      388.93      422.84     70.52 o 
   7  -6   1        1.53        0.20      7.25 o 
   8  -6   1       24.14       22.51     11.27 o 
  -8  -5   1        5.03       22.15     17.07 o 
  -7  -5   1      432.32      397.09     41.66 o 
  -6  -5   1       18.62       10.16     12.19 o 
  -5  -5   1      450.62      397.09     36.17 o 
  -4  -5   1     3159.40     3216.52     92.26 o 
  -3  -5   1      919.46      922.20     46.33 o 
  -2  -5   1     4884.21     5205.61    101.61 o 
  -1  -5   1     6324.55     6305.39    344.55 o 
   0  -5   1      839.95      824.04     60.83 o 
   1  -5   1     5999.58     6029.20    244.99 o 
   2  -5   1    13919.92    14851.04   1153.03 o 
   3  -5   1       85.93       92.22     11.79 o 
   4  -5   1      671.10      764.15    150.18 o 
   5  -5   1      317.19      342.33     39.02 o 
   6  -5   1       46.98       43.09     15.24 o 
   7  -5   1       32.94       34.00     11.09 o 
   8  -5   1      192.31      193.57     22.95 o 
   9  -5   1       70.13       89.01     28.45 o 
  -8  -4   1        9.62        0.41     13.01 o 
  -7  -4   1       66.60       72.95     21.54 o 
  -6  -4   1       93.88       80.47     20.52 o 
  -5  -4   1     1746.73     1689.55     67.47 o 
  -4  -4   1        1.08        3.45      6.71 o 
  -3  -4   1      191.23      194.07     20.73 o 
  -2  -4   1    11293.73    12010.34    141.24 o 
  -1  -4   1     4302.59     4289.05    229.84 o 
   0  -4   1     6053.03     5598.73    491.99 o 
   1  -4   1    11035.20    11098.30    650.61 o 
   2  -4   1     1624.91     1490.80    142.36 o 
   3  -4   1       91.95      103.48      9.95 o 
   4  -4   1     3601.86     4121.42    373.76 o 
   5  -4   1      717.28      657.20     37.60 o 
   6  -4   1      940.26      842.54     46.54 o 
   7  -4   1      181.72      147.74     24.59 o 
   8  -4   1       30.34       33.80     11.67 o 
   9  -4   1      134.87      160.84     22.71 o 
  -9  -3   1      179.03      153.63     32.72 o 
  -8  -3   1       58.26       50.09     13.31 o 
  -7  -3   1      727.98      661.27     46.33 o 
  -6  -3   1       12.94       12.80     10.97 o 
  -5  -3   1      540.75      551.13     36.58 o 
  -4  -3   1     3255.39     3545.53     83.52 o 
  -3  -3   1     3796.31     3901.36     80.27 o 
  -2  -3   1     6320.89     6644.80     94.90 o 
  -1  -3   1     2283.23     2555.05     52.63 o 
   0  -3   1     3502.27     3284.20    233.74 o 
   1  -3   1     8858.75     8775.71    771.37 o 
   2  -3   1     9834.25     9084.70    956.13 o 
   3  -3   1     3371.57     3633.38    356.69 o 
   4  -3   1     4115.21     4934.94    957.46 o 
   5  -3   1      960.04      744.79     38.81 o 
   6  -3   1      294.30      255.04     26.22 o 
   7  -3   1      468.52      451.35     37.39 o 
   8  -3   1       30.13       14.83     12.40 o 
   9  -3   1      224.23      188.59     31.50 o 
  -9  -2   1        6.61        8.33     13.41 o 
  -8  -2   1        4.90       10.57     11.18 o 
  -7  -2   1       39.66       45.02     11.47 o 
  -6  -2   1      115.26      112.99     19.51 o 
  -5  -2   1     1502.53     1595.46     56.29 o 
  -4  -2   1      293.40      332.67     23.78 o 
  -3  -2   1      864.04      953.29     36.17 o 
  -2  -2   1     8127.11     8447.13     95.51 o 
  -1  -2   1       14.86       19.10      5.49 o 
   0  -2   1     4494.52     4994.27     55.28 o 
   1  -2   1    29276.27    31194.69   1001.56 o 
   2  -2   1     2822.07     2989.35    272.69 o 
   3  -2   1      243.14      235.59     31.19 o 
   4  -2   1     4189.42     4464.35    750.79 o 
   5  -2   1      858.40      973.29    206.27 o 
   6  -2   1      139.62      121.73     19.51 o 
   7  -2   1      288.52      263.37     29.47 o 
   8  -2   1       49.40       43.08     16.26 o 
   9  -2   1        7.86        1.63     11.18 o 
  -9  -1   1      122.53      104.45     26.42 o 
  -8  -1   1      272.65      231.46     32.72 o 
  -7  -1   1     1023.38     1037.83    109.84 o 
  -6  -1   1        0.10       -1.12      4.34 o 
  -5  -1   1      410.48      456.63     21.09 o 
  -4  -1   1       22.90       10.77      5.69 o 
  -3  -1   1     5892.15     6495.02     83.32 o 
  -2  -1   1    14173.98    15748.52    116.04 o 
  -1  -1   1      809.68      928.91     22.56 o 
   0  -1   1    11369.87    11828.46     84.54 o 
   1  -1   1    16327.11    12414.33     87.59 o 
   2  -1   1    24506.82    24854.14   3018.39 o 
   3  -1   1     9960.76    10867.05   1778.96 o 
   4  -1   1     5269.51     5815.60   1018.63 o 
   5  -1   1       22.50       20.87     10.06 o 
   6  -1   1      847.09      852.45     48.68 o 
   7  -1   1      273.33      282.88     29.87 o 
   8  -1   1        5.36       18.90     12.60 o 
   9  -1   1      283.49      220.69     33.53 o 
  -9   0   1        0.61        3.66     10.97 o 
  -8   0   1      293.98      254.43     31.50 o 
  -7   0   1      530.11      482.84     39.22 o 
  -6   0   1      345.60      350.43     31.70 o 
  -5   0   1     2692.15     2784.50    285.83 o 
  -4   0   1      441.35      484.42     32.72 o 
  -3   0   1     2372.17     2444.63    155.56 o 
  -2   0   1      359.23      379.71     33.33 o 
  -1   0   1     4651.73     4965.21     46.94 o 
   0   0   1    13063.79     9712.56     75.39 o 
   2   0   1    18564.64    23246.22    142.25 o 
   3   0   1     5430.83     6575.50     82.71 o 
   4   0   1     7722.00     8113.56   1353.53 o 
   5   0   1        6.63       13.19      6.10 o 
   6   0   1     1098.80     1113.41     72.38 o 
   7   0   1      925.04      773.04     49.38 o 
   8   0   1      131.97      103.64     23.78 o 
   9   0   1        9.23        2.64     12.19 o 
  -9   1   1      105.90       97.75     25.20 o 
  -8   1   1      873.83      836.04     55.28 o 
  -7   1   1     1061.80      969.75     54.46 o 
  -6   1   1        0.85        4.91      4.24 o 
  -5   1   1      587.64      622.09     65.33 o 
  -4   1   1      809.02      826.71     80.78 o 
  -3   1   1      793.97      851.58     46.84 o 
  -2   1   1     2848.43     2997.83    249.55 o 
  -1   1   1    12224.09    11378.13     97.34 o 
   0   1   1     3539.26     4340.92     46.94 o 
   1   1   1      728.61     1018.12     27.23 o 
   3   1   1     9621.27    11669.95    123.56 o 
   4   1   1     3429.16     4081.62     81.08 o 
   5   1   1      456.74      528.97     32.92 o 
   6   1   1     2235.50     2142.09    115.01 o 
   7   1   1      102.41      110.29     12.50 o 
   8   1   1       15.48       14.43     11.38 o 
   9   1   1      180.13      139.81     29.87 o 
  -9   2   1      185.44      180.46     32.11 o 
  -8   2   1      562.98      489.96     42.47 o 
  -7   2   1     2093.76     1968.77     77.22 o 
  -6   2   1        3.60        0.81      5.49 o 
  -5   2   1     1343.68     1406.01    130.57 o 
  -4   2   1     2775.47     2945.42    293.85 o 
  -3   2   1     2154.94     1887.48     49.18 o 
  -2   2   1     1816.29     2126.58    344.35 o 
  -1   2   1     1831.01     1929.61    469.03 o 
   0   2   1    25072.07    25250.70   5594.47 o 
   1   2   1     3848.16     4755.28     68.28 o 
   3   2   1     5222.64     6169.67     98.56 o 
   4   2   1      436.55      502.15     31.91 o 
   5   2   1      226.19      215.53     20.83 o 
   6   2   1     1558.71     1511.67     45.18 o 
   7   2   1      385.65      356.17     36.87 o 
   8   2   1      364.04      277.39     36.78 o 
  -9   3   1       11.01        8.33     11.79 o 
  -8   3   1      774.22      802.30     54.46 o 
  -7   3   1      185.73      174.77     26.22 o 
  -6   3   1      196.15      212.36     24.39 o 
  -5   3   1     3897.46     3381.53     84.94 o 
  -4   3   1       27.90       19.31      8.54 o 
  -3   3   1      361.61      326.77     22.15 o 
  -2   3   1     3440.00     3988.48    925.76 o 
  -1   3   1      442.57      462.34    106.99 o 
   0   3   1     4304.10     4655.42    827.91 o 
   1   3   1       67.21       94.95     23.88 o 
   2   3   1     2672.59     3067.16     69.09 o 
   3   3   1     3134.45     3647.55     82.71 o 
   4   3   1      571.73      644.00     38.41 o 
   5   3   1     1828.05     1828.34     48.93 o 
   6   3   1     1199.17     1192.90     42.89 o 
   7   3   1        8.01        5.41      8.24 o 
   8   3   1       14.68       16.29     10.00 o 
  -9   4   1      177.36      159.93     30.69 o 
  -8   4   1      802.44      777.51     54.26 o 
  -7   4   1      743.98      652.12     46.54 o 
  -6   4   1     1499.57     1298.35     59.14 o 
  -5   4   1     1244.30     1105.09     50.40 o 
  -4   4   1     3400.50     2792.41     73.36 o 
  -3   4   1     2252.49     2416.41    386.62 o 
  -2   4   1       28.59       30.11      3.64 o 
  -1   4   1      317.59      356.79     36.08 o 
   0   4   1     2703.95     2963.22    575.41 o 
   1   4   1      573.44      685.86     33.12 o 
   2   4   1     6220.33     7850.08    120.71 o 
   3   4   1     5088.69     5593.60    494.63 o 
   4   4   1      391.63      397.28     23.13 o 
   5   4   1      955.88      951.47     38.00 o 
   6   4   1     1486.56     1447.53     49.65 o 
   7   4   1        5.71        4.61      7.76 o 
   8   4   1      347.00      312.95     41.46 o 
  -9   5   1      314.36      334.70     40.03 o 
  -8   5   1      434.93      467.20     43.49 o 
  -7   5   1      343.08      336.32     34.55 o 
  -6   5   1      317.02      271.70     29.47 o 
  -5   5   1     6436.65     5688.46    118.27 o 
  -4   5   1        4.18        8.54      7.32 o 
  -3   5   1      257.14      271.22     49.48 o 
  -2   5   1     2673.28     2849.13    187.86 o 
  -1   5   1       12.77       20.39      3.35 o 
   0   5   1      103.05       96.53      7.71 o 
   1   5   1       17.69       18.42      4.39 o 
   2   5   1     1661.69     1654.22     53.34 o 
   3   5   1      243.79      260.45     26.62 o 
   4   5   1        5.88        7.82      6.47 o 
   5   5   1     1577.74     1486.64     50.01 o 
   6   5   1      603.92      554.43     37.29 o 
   7   5   1        2.92       -1.02     12.40 o 
  -9   6   1      150.67      157.49     31.70 o 
  -8   6   1      441.95      492.40     44.91 o 
  -7   6   1       14.29       10.57     10.57 o 
  -6   6   1     1172.06      959.59     54.67 o 
  -5   6   1     1226.41     1023.60     53.04 o 
  -4   6   1      701.72      759.40    193.77 o 
  -3   6   1     4285.75     4836.24    479.02 o 
  -2   6   1     1507.81     1634.87     89.79 o 
  -1   6   1      352.66      349.92     19.21 o 
   0   6   1     1227.01     1308.77     65.75 o 
   1   6   1      171.07      158.25     11.81 o 
   2   6   1      379.36      402.66     31.09 o 
   3   6   1      857.51      843.96     35.56 o 
   4   6   1      690.09      604.20     32.11 o 
   5   6   1     1007.33      926.91     41.96 o 
   6   6   1      154.88      156.88     21.77 o 
   7   6   1      129.15      109.74     29.87 o 
  -9   7   1      324.83      384.02     51.21 o 
  -8   7   1        8.33        1.94      8.55 o 
  -7   7   1      384.89      411.39     46.94 o 
  -6   7   1     1171.62     1196.69    225.88 o 
  -5   7   1     1636.85     1760.55    294.26 o 
  -4   7   1      185.59      178.21     23.78 o 
  -3   7   1     2110.32     2128.96    419.54 o 
  -2   7   1     1858.50     2020.88    140.32 o 
  -1   7   1        7.47        5.86      3.81 o 
   0   7   1      362.67      343.62     19.93 o 
   1   7   1      296.85      290.64     16.61 o 
   2   7   1     1599.65     1613.64     48.71 o 
   3   7   1        2.00        4.23      7.32 o 
   4   7   1       20.78        7.65      8.15 o 
   5   7   1      267.95      282.55     27.22 o 
   6   7   1       36.67       29.26     17.88 o 
  -8   8   1      264.85      319.23     77.22 o 
  -7   8   1       33.33       52.39     15.09 o 
  -6   8   1      825.60      915.93    123.35 o 
  -5   8   1      255.08      288.53     57.31 o 
  -4   8   1      156.50      175.85     50.30 o 
  -3   8   1     1225.28     1281.62    172.84 o 
  -2   8   1     1474.85     1472.22    164.00 o 
  -1   8   1      382.46      408.02     30.48 o 
   0   8   1      278.80      295.59     27.18 o 
   1   8   1       11.35       11.17      6.40 o 
   2   8   1       55.39       55.28     13.29 o 
   3   8   1      312.41      301.65     25.58 o 
   4   8   1      235.14      277.18     27.15 o 
   5   8   1      704.14      586.69     53.65 o 
   6   8   1        1.78        3.25     13.62 o 
  -7   9   1      360.78      403.25     54.26 o 
  -6   9   1      505.19      600.30     51.72 o 
  -5   9   1      260.33      283.30     28.55 o 
  -4   9   1      483.95      442.81     40.44 o 
  -3   9   1     2289.49     2062.65     83.73 o 
  -2   9   1       57.89       53.85     18.29 o 
  -1   9   1      288.80      314.63     35.87 o 
   0   9   1      707.73      638.73     69.70 o 
   1   9   1        0.63       -2.93      6.76 o 
   2   9   1      432.72      412.73     41.46 o 
   3   9   1       45.44       27.03     17.27 o 
   4   9   1        3.67       -6.50     13.41 o 
   5   9   1      121.33       89.21     28.45 o 
  -7  10   1      106.97      151.49     23.04 o 
  -6  10   1      472.25      451.75     45.72 o 
  -5  10   1        2.10        0.41     11.18 o 
  -4  10   1      681.40      598.68     49.79 o 
  -3  10   1      528.76      534.26     46.33 o 
  -2  10   1      341.61      288.97     35.16 o 
  -1  10   1      538.95      584.39     64.93 o 
   0  10   1      298.10      295.69     25.39 o 
   1  10   1        3.87        8.15      9.37 o 
   2  10   1       24.62       25.00     18.29 o 
   3  10   1       16.80       22.15     18.49 o 
   4  10   1        6.56        6.91     17.48 o 
  -6  11   1       55.81       64.42     24.39 o 
  -5  11   1       25.03       28.45     18.09 o 
  -4  11   1      427.48      417.00     44.50 o 
  -3  11   1      919.87      890.90     63.00 o 
  -2  11   1       50.75       63.81     21.95 o 
  -1  11   1      573.25      501.34     47.55 o 
   0  11   1      559.77      558.99     34.77 o 
   1  11   1        2.40       -0.04      9.43 o 
   2  11   1      118.69      107.71     30.48 o 
  -4  12   1      501.22      511.29     51.41 o 
  -3  12   1       55.83       38.20     19.71 o 
  -2  12   1       16.36        8.13     13.82 o 
  -1  12   1      347.20      306.05     43.08 o 
   0  12   1      201.52      215.48     36.88 o 
  -2 -12   2      154.51      147.54     34.75 o 
  -1 -12   2        1.22       -1.83     15.24 o 
   0 -12   2      254.71      240.39     26.01 o 
   1 -12   2      344.89      292.63     39.83 o 
   2 -12   2       83.37       83.93     24.39 o 
   3 -12   2      115.56      102.62     27.43 o 
   4 -12   2      180.30      177.21     33.12 o 
  -3 -11   2      401.74      384.69     48.37 o 
  -2 -11   2      517.29      511.70     51.01 o 
  -1 -11   2      130.34      125.85     20.04 o 
   0 -11   2     1188.23     1191.79     59.14 o 
   1 -11   2      778.81      825.27     57.51 o 
   2 -11   2      127.52      152.01     28.45 o 
   3 -11   2       12.74       -0.41     10.36 o 
   4 -11   2      217.16      238.17     34.75 o 
   5 -11   2       86.90      114.40     19.90 o 
  -5 -10   2        0.08        0.61     15.44 o 
  -4 -10   2      221.39      178.42     35.56 o 
  -3 -10   2     1402.36     1346.31     76.82 o 
  -2 -10   2      185.84      192.24     32.51 o 
  -1 -10   2      653.58      657.80     35.62 o 
   0 -10   2      870.14      916.65     39.79 o 
   1 -10   2      469.02      519.11     55.07 o 
   2 -10   2      130.34      137.58     25.61 o 
   3 -10   2      930.03      934.25     39.01 o 
   4 -10   2      169.39      165.38     20.04 o 
   5 -10   2       31.11       35.85     12.57 o 
   6 -10   2        0.11        5.69     16.26 o 
  -6  -9   2      144.40      127.21     33.53 o 
  -5  -9   2        0.59       14.23     15.24 o 
  -4  -9   2      849.07      899.64     63.20 o 
  -3  -9   2      485.69      461.30     44.30 o 
  -2  -9   2       50.55       68.89     21.54 o 
  -1  -9   2     1212.03     1177.85     43.61 o 
   0  -9   2     2821.37     2939.08    220.08 o 
   1  -9   2      111.71      118.24     11.87 o 
   2  -9   2     1344.17     1347.97     63.10 o 
   3  -9   2      265.64      300.24     21.98 o 
   4  -9   2      273.63      271.35     37.39 o 
   5  -9   2      394.92      419.76     28.03 o 
   6  -9   2        0.15        2.99      8.82 o 
   7  -9   2       13.03       22.76     20.93 o 
  -6  -8   2       77.87       79.05     25.81 o 
  -5  -8   2        4.37       20.93     16.05 o 
  -4  -8   2       26.87        7.72     14.63 o 
  -3  -8   2     1256.15     1242.67     65.84 o 
  -2  -8   2        8.39        7.52     12.19 o 
  -1  -8   2     3356.23     3263.98     76.92 o 
   0  -8   2     1987.10     1925.01    134.76 o 
   1  -8   2        1.69       -3.43      3.43 o 
   2  -8   2     1492.47     1554.05     45.90 o 
   3  -8   2     1842.22     1824.03    126.20 o 
   4  -8   2       21.14       10.38      7.03 o 
   5  -8   2      131.65      181.59     19.27 o 
   6  -8   2       57.85       68.27     20.32 o 
   7  -8   2       76.54      114.21     30.08 o 
   8  -8   2        2.39       -7.11     17.07 o 
  -7  -7   2       97.00       59.95     23.98 o 
  -6  -7   2      513.18      391.80     42.47 o 
  -5  -7   2     1399.27     1260.56     69.30 o 
  -4  -7   2     1260.77     1194.92     64.01 o 
  -3  -7   2     1197.52     1181.50     59.95 o 
  -2  -7   2     1343.36     1402.60     61.37 o 
  -1  -7   2     3395.06     3447.67     63.44 o 
   0  -7   2     4009.10     3633.93    254.15 o 
   1  -7   2      192.83      186.68     14.88 o 
   2  -7   2     6143.10     6307.11    211.82 o 
   3  -7   2      813.25      903.07     61.07 o 
   4  -7   2      429.99      499.44     51.41 o 
   5  -7   2      304.27      339.85     96.63 o 
   6  -7   2       70.46       91.65     15.77 o 
   7  -7   2       23.64        1.83     15.04 o 
   8  -7   2       31.49       37.60     22.56 o 
  -8  -6   2       58.14       53.65     23.57 o 
  -7  -6   2        0.13        0.20     11.79 o 
  -6  -6   2      493.40      453.38     42.68 o 
  -5  -6   2        0.29       -2.64      9.14 o 
  -4  -6   2     1313.67     1267.47     61.98 o 
  -3  -6   2       43.42       58.32     17.07 o 
  -2  -6   2      482.01      500.32     34.95 o 
  -1  -6   2     6619.42     6818.34    116.24 o 
   0  -6   2     1309.04     1261.25     96.83 o 
   1  -6   2     2308.80     2343.49     90.86 o 
   2  -6   2     3613.11     3701.03    149.39 o 
   3  -6   2     2207.17     2189.68    144.17 o 
   4  -6   2       24.87       30.93      8.39 o 
   5  -6   2     1693.25     1793.07    225.98 o 
   6  -6   2        1.75        0.38      6.93 o 
   7  -6   2       12.88        5.74      9.17 o 
   8  -6   2       12.09       14.43     18.49 o 
  -8  -5   2      175.38      178.42     33.53 o 
  -7  -5   2      190.05      206.06     32.51 o 
  -6  -5   2      374.73      351.97     35.97 o 
  -5  -5   2       62.01       77.83     20.12 o 
  -4  -5   2       60.58       59.54     17.07 o 
  -3  -5   2      624.16      666.55     39.22 o 
  -2  -5   2    10732.12    11512.05    149.77 o 
  -1  -5   2      546.12      517.24     24.89 o 
   0  -5   2      828.33      742.47    102.62 o 
   1  -5   2     7485.09     7546.25    219.71 o 
   2  -5   2    12498.73    12803.33    788.21 o 
   3  -5   2      186.49      146.60     14.92 o 
   4  -5   2     2524.71     2468.85    426.55 o 
   5  -5   2     1139.38     1193.74    241.42 o 
   6  -5   2      289.08      305.34     32.11 o 
   7  -5   2      242.03      253.03     37.29 o 
   8  -5   2       57.09       73.77     24.79 o 
  -9  -4   2      139.11      117.66     31.30 o 
  -8  -4   2      166.53      171.38     30.89 o 
  -7  -4   2       97.08      135.95     26.22 o 
  -6  -4   2     1383.94     1435.12     65.84 o 
  -5  -4   2        5.10        5.08      9.14 o 
  -4  -4   2     1209.31     1230.68     52.84 o 
  -3  -4   2        0.85        1.42      6.50 o 
  -2  -4   2      991.94     1054.29     42.27 o 
  -1  -4   2     8097.37     8617.22    109.53 o 
   0  -4   2      599.90      649.05     16.10 o 
   1  -4   2     8406.24     8339.30    301.98 o 
   2  -4   2    12451.24    12534.23   1036.29 o 
   3  -4   2     1577.50     1671.24    167.35 o 
   4  -4   2     1349.28     1327.44    149.20 o 
   5  -4   2     3166.27     3149.84    498.19 o 
   6  -4   2       27.50       26.94      8.75 o 
   7  -4   2      133.26      158.86     32.21 o 
   8  -4   2      302.55      362.74     43.08 o 
   9  -4   2       37.29       51.62     23.98 o 
  -9  -3   2      393.15      353.80     42.47 o 
  -8  -3   2       27.99       15.74      9.31 o 
  -7  -3   2      866.79      798.52     86.37 o 
  -6  -3   2      655.02      593.80     40.44 o 
  -5  -3   2      124.14      157.49     21.13 o 
  -4  -3   2      466.91      502.15     31.70 o 
  -3  -3   2      800.62      834.61     37.19 o 
  -2  -3   2     4798.65     5018.85     82.51 o 
  -1  -3   2     1135.60     1227.03     37.19 o 
   0  -3   2      525.39      512.34     26.11 o 
   1  -3   2     6623.47     6310.28    362.07 o 
   2  -3   2     6362.34     5404.65     73.97 o 
   3  -3   2      547.60      616.24     55.78 o 
   4  -3   2    13981.57    15278.43   1536.79 o 
   5  -3   2      322.91      307.59     48.57 o 
   6  -3   2      247.90      232.90     19.23 o 
   7  -3   2        3.92       10.97     17.27 o 
   8  -3   2       46.17       78.84     16.35 o 
   9  -3   2        0.17       -6.71     12.60 o 
  -9  -2   2      470.79      381.64     42.68 o 
  -8  -2   2       11.60        3.86      8.94 o 
  -7  -2   2      569.22      537.46     50.50 o 
  -6  -2   2     1299.49     1249.05    128.33 o 
  -5  -2   2      136.26      123.56     17.48 o 
  -4  -2   2     1403.37     1453.61     48.57 o 
  -3  -2   2      133.37      147.74     14.83 o 
  -2  -2   2     1610.46     1730.60     43.49 o 
  -1  -2   2     2720.55     2914.54     50.80 o 
   0  -2   2       87.87       93.69      6.82 o 
   1  -2   2    17081.68    16896.06   1787.60 o 
   2  -2   2     2702.58     2430.11    232.22 o 
   3  -2   2     5313.69     5419.23    422.46 o 
   4  -2   2       72.91       70.25     16.37 o 
   5  -2   2     5209.11     5668.92    956.75 o 
   6  -2   2     1404.59     1258.73     54.67 o 
   7  -2   2      943.75      764.71     47.55 o 
   8  -2   2       82.40       79.18     15.96 o 
   9  -2   2       38.58       71.53     25.61 o 
  -9  -1   2      219.46      188.99     33.73 o 
  -8  -1   2      165.37      147.13     28.04 o 
  -7  -1   2     4264.79     4208.01    548.08 o 
  -6  -1   2     1443.28     1439.90    106.08 o 
  -5  -1   2      309.96      340.47     33.73 o 
  -4  -1   2     1497.00     1526.68     96.43 o 
  -3  -1   2     3938.88     4238.50     67.26 o 
  -2  -1   2     1681.52     1795.22     39.22 o 
  -1  -1   2        7.71        9.96      3.86 o 
   0  -1   2     4932.20     4838.80     55.68 o 
   1  -1   2     7786.10     7514.91   1294.80 o 
   2  -1   2    10371.81    11061.59    910.39 o 
   3  -1   2     4737.58     5111.27    462.04 o 
   4  -1   2    18279.55    18770.24   2970.83 o 
   5  -1   2      412.65      469.63     42.27 o 
   6  -1   2      256.25      209.31     23.57 o 
   7  -1   2      788.12      686.67     45.72 o 
   8  -1   2      101.71       88.20     22.15 o 
   9  -1   2       17.58       24.59     19.71 o 
  -9   0   2      199.52      165.62     31.30 o 
  -8   0   2      638.85      635.66     48.57 o 
  -7   0   2      608.31      539.74     42.27 o 
  -6   0   2     2075.67     2035.47    202.51 o 
  -5   0   2      449.27      469.55     56.19 o 
  -4   0   2     1479.60     1325.76    100.49 o 
  -3   0   2     2526.05     2586.41    229.64 o 
  -2   0   2     1161.86     1143.78     76.41 o 
  -1   0   2       91.00      117.46      8.54 o 
   1   0   2     3683.88     4110.82    199.15 o 
   2   0   2     2730.03     3430.61     41.53 o 
   3   0   2     5637.88     6607.40     91.65 o 
   4   0   2     2444.09     2290.31    423.20 o 
   5   0   2      138.07      151.63     27.94 o 
   6   0   2     1379.27     1423.91    239.19 o 
   7   0   2      509.05      408.87     36.38 o 
   8   0   2       39.68       25.40     13.62 o 
   9   0   2      197.87      203.83     37.19 o 
 -10   1   2      313.01      269.87     41.25 o 
  -9   1   2        6.11        0.41     10.77 o 
  -8   1   2      134.33      120.51     25.20 o 
  -7   1   2     4526.50     4118.20    112.18 o 
  -6   1   2      280.45      278.00     29.57 o 
  -5   1   2     1866.91     1961.05    240.20 o 
  -4   1   2     2856.99     2840.77    271.90 o 
  -3   1   2      129.36      119.88      7.46 o 
  -2   1   2       29.06      165.24    144.18 o 
  -1   1   2    10490.57     8550.57    824.25 o 
   1   1   2    12883.36    15455.48    124.57 o 
   2   1   2      479.55      644.60     28.45 o 
   3   1   2     1192.00     1386.35     45.93 o 
   4   1   2     2885.18     3494.12     79.86 o 
   5   1   2        4.65        9.55      7.93 o 
   6   1   2     2548.32     2451.14    430.21 o 
   7   1   2      440.29      401.55     20.68 o 
   8   1   2        0.01        1.83      8.54 o 
 -10   2   2      124.90      112.58     29.26 o 
  -9   2   2       61.22       74.17     23.17 o 
  -8   2   2     1333.02     1191.67     65.84 o 
  -7   2   2     1281.13     1216.25     61.57 o 
  -6   2   2      251.15      238.58     25.61 o 
  -5   2   2     6023.95     6481.03    539.14 o 
  -4   2   2     6374.40     6521.76    490.36 o 
  -3   2   2     2237.67     1987.99     40.44 o 
  -2   2   2     6942.00     6798.26    955.02 o 
  -1   2   2     2709.98     2822.86    578.46 o 
   0   2   2    11817.45    12202.75   2329.99 o 
   1   2   2     2224.92     2364.96    249.75 o 
   2   2   2       79.12       81.90     12.60 o 
   3   2   2     4737.47     5652.89    100.19 o 
   4   2   2     1202.88     1339.20     53.24 o 
   5   2   2      598.47      689.11     42.27 o 
   6   2   2      437.90      466.07     27.62 o 
   7   2   2      621.73      595.11     68.71 o 
   8   2   2       44.89       21.54     13.62 o 
 -10   3   2      200.59      210.33     37.39 o 
  -9   3   2       55.97       49.79     18.70 o 
  -8   3   2      543.52      514.34     44.50 o 
  -7   3   2     1582.60     1398.34     66.45 o 
  -6   3   2       48.26       44.50     14.63 o 
  -5   3   2     2975.43     2560.74     75.39 o 
  -4   3   2     4674.31     3875.35     84.74 o 
  -3   3   2      324.32      396.30     84.94 o 
  -2   3   2     1560.93     1635.71    383.47 o 
  -1   3   2       59.46       51.98      6.16 o 
   0   3   2     1543.73     1609.99    335.82 o 
   1   3   2      220.81      252.13     46.03 o 
   2   3   2       19.25       10.16      6.91 o 
   3   3   2     1642.11     1933.41     63.40 o 
   4   3   2     2149.60     2604.02     79.25 o 
   5   3   2      177.79      186.15     26.42 o 
   6   3   2     1826.87     1767.04     55.78 o 
   7   3   2       77.22       66.52     15.00 o 
   8   3   2       11.54        1.63     11.58 o 
  -9   4   2        1.81        4.88     10.57 o 
  -8   4   2      762.51      693.78     51.41 o 
  -7   4   2     1780.41     1560.30     71.13 o 
  -6   4   2      322.20      263.17     28.04 o 
  -5   4   2     4710.28     4198.06     99.78 o 
  -4   4   2     1784.07     1515.19     56.09 o 
  -3   4   2      332.69      374.86     68.08 o 
  -2   4   2     9170.85     9896.58   2328.26 o 
  -1   4   2      907.28     1000.03     33.94 o 
   0   4   2      300.95      403.39     24.39 o 
   1   4   2     1204.01     1186.34    226.89 o 
   2   4   2      547.44      661.47     37.19 o 
   3   4   2        8.38        5.69      8.74 o 
   4   4   2      329.55      376.56     33.94 o 
   5   4   2      770.04      763.67     43.06 o 
   6   4   2      324.13      319.40     30.28 o 
   7   4   2      103.58      115.94     19.22 o 
  -9   5   2      110.71       81.69     23.78 o 
  -8   5   2      485.82      495.65     44.91 o 
  -7   5   2        8.77       13.62     11.99 o 
  -6   5   2      351.47      310.11     31.50 o 
  -5   5   2     4075.65     3523.99     95.51 o 
  -4   5   2     2706.45     2254.69     71.94 o 
  -3   5   2     4112.26     4822.90   1049.52 o 
  -2   5   2     3095.83     3374.69    808.30 o 
  -1   5   2     2280.76     2507.77    608.74 o 
   0   5   2        1.95        2.62      3.79 o 
   1   5   2     2187.21     2189.61    428.38 o 
   2   5   2       87.72       85.35     17.88 o 
   3   5   2      602.91      744.79     45.93 o 
   4   5   2       33.82       36.13      8.83 o 
   5   5   2      117.14      124.66     18.37 o 
   6   5   2      637.43      607.81     59.95 o 
   7   5   2        6.44        5.55      9.91 o 
  -9   6   2       16.29        7.52     13.01 o 
  -8   6   2      398.80      365.38     39.63 o 
  -7   6   2      654.41      583.23     46.74 o 
  -6   6   2     3800.97     3269.15    101.81 o 
  -5   6   2     2614.41     2205.92     79.25 o 
  -4   6   2      404.86      336.32     30.48 o 
  -3   6   2     1145.92     1171.27     92.03 o 
  -2   6   2     6554.92     7464.38    875.49 o 
  -1   6   2      331.98      345.53     78.85 o 
   0   6   2     1337.70     1428.84    302.59 o 
   1   6   2      655.79      613.59    122.74 o 
   2   6   2        0.34       -4.38      4.47 o 
   3   6   2      150.54      175.04     15.84 o 
   4   6   2      417.75      376.23     26.49 o 
   5   6   2      468.09      497.82     32.25 o 
   6   6   2       81.90      104.19     19.26 o 
   7   6   2       36.06       36.48     14.40 o 
  -9   7   2        0.57        1.02     11.18 o 
  -8   7   2       42.35       66.86     21.95 o 
  -7   7   2        1.75        9.55     10.77 o 
  -6   7   2      142.66      121.32     25.00 o 
  -5   7   2     1156.42     1001.25     56.70 o 
  -4   7   2        4.04        4.67      5.46 o 
  -3   7   2     3235.86     3488.36    673.36 o 
  -2   7   2     1986.50     2032.55    160.37 o 
  -1   7   2      117.02      111.81     10.59 o 
   0   7   2      383.84      385.07     21.80 o 
   1   7   2     1706.61     1632.07     88.84 o 
   2   7   2        0.45        0.95      4.94 o 
   3   7   2      229.04      198.67     23.47 o 
   4   7   2       18.73       26.23     11.16 o 
   5   7   2        4.72        7.00      8.90 o 
   6   7   2      150.35      181.44     25.81 o 
  -8   8   2        5.62        9.86     10.01 o 
  -7   8   2      277.63      294.07     44.40 o 
  -6   8   2      814.92      926.24    176.70 o 
  -5   8   2     1032.62     1210.85    216.93 o 
  -4   8   2       41.48       51.76     15.85 o 
  -3   8   2     2527.57     2202.87     82.71 o 
  -2   8   2     1084.45     1202.12     95.49 o 
  -1   8   2       27.38       19.23      6.32 o 
   0   8   2     2422.17     2487.84    227.31 o 
   1   8   2      620.05      573.63     46.52 o 
   2   8   2        4.69        5.48      6.23 o 
   3   8   2      214.11      198.07     23.04 o 
   4   8   2      149.57      130.94     21.85 o 
   5   8   2      244.65      244.06     28.36 o 
  -7   9   2      364.63      430.91     57.10 o 
  -6   9   2      141.75      149.98     19.97 o 
  -5   9   2      127.74      140.22     28.25 o 
  -4   9   2        3.24        7.72     10.36 o 
  -3   9   2     2102.12     1751.53     78.85 o 
  -2   9   2     1020.74      851.89     55.07 o 
  -1   9   2      421.00      426.84     27.52 o 
   0   9   2      463.54      501.49     28.63 o 
   1   9   2     1044.70     1011.82     42.92 o 
   2   9   2      161.12      166.53     22.27 o 
   3   9   2      220.64      193.95     24.53 o 
   4   9   2        0.94        4.57     10.35 o 
  -7  10   2       95.47       70.72     25.00 o 
  -6  10   2      345.98      378.80     43.29 o 
  -5  10   2       11.97       14.43     13.21 o 
  -4  10   2      352.88      345.47     38.81 o 
  -3  10   2      705.76      611.48     50.60 o 
  -2  10   2       96.85      118.27     26.42 o 
  -1  10   2       50.37       48.55     19.10 o 
   0  10   2      883.74      905.90     69.37 o 
   1  10   2      328.37      295.03     24.39 o 
   2  10   2        1.53        6.65      9.80 o 
   3  10   2      231.39      198.25     26.07 o 
  -6  11   2        5.80        5.69     12.60 o 
  -5  11   2        8.54       16.46     14.23 o 
  -4  11   2      129.72      125.18     30.08 o 
  -3  11   2      332.77      338.56     40.44 o 
  -2  11   2       59.68       72.55     23.98 o 
  -1  11   2      767.53      695.41     57.10 o 
   0  11   2      378.92      355.79     29.67 o 
   1  11   2       24.27       15.06     11.66 o 
   2  11   2      128.64      127.01     33.12 o 
  -4  12   2       61.24       80.27     27.64 o 
  -3  12   2      178.15      185.74     35.56 o 
  -2  12   2       68.96       73.36     24.79 o 
  -1  12   2       79.62       73.97     25.00 o 
   0  12   2      249.97      253.64     44.81 o 
  -2 -12   3      756.02      723.66     62.39 o 
  -1 -12   3       22.39       11.18     19.10 o 
   0 -12   3      225.51      228.90     25.43 o 
   1 -12   3      501.20      574.90     50.60 o 
   2 -12   3      322.86      305.64     37.80 o 
   3 -12   3      143.36      157.70     30.89 o 
  -4 -11   3        7.71       14.43     20.12 o 
  -3 -11   3      443.86      452.56     51.01 o 
  -2 -11   3      383.28      416.39     46.94 o 
  -1 -11   3       17.25       10.36     17.48 o 
   0 -11   3     1663.62     1762.40     85.05 o 
   1 -11   3      281.99      293.65     34.75 o 
   2 -11   3       39.95       27.03     15.44 o 
   3 -11   3      250.72      250.97     34.14 o 
   4 -11   3      260.37      317.22     38.81 o 
   5 -11   3       81.66      106.89     29.47 o 
  -5 -10   3       62.64       76.82     28.25 o 
  -4 -10   3       59.74       37.60     21.95 o 
  -3 -10   3      537.85      483.45     47.96 o 
  -2 -10   3      457.58      428.99     42.88 o 
  -1 -10   3      550.99      511.29     45.32 o 
   0 -10   3     3609.36     3654.46    167.86 o 
   1 -10   3      352.68      357.90     25.34 o 
   2 -10   3      243.02      231.27     21.12 o 
   3 -10   3      904.28     1026.30     41.67 o 
   4 -10   3      324.33      364.57     26.94 o 
   5 -10   3       23.63       45.32     21.54 o 
   6 -10   3       21.79       31.91     20.12 o 
  -6  -9   3       53.94       60.76     26.42 o 
  -5  -9   3      238.42      185.13     35.36 o 
  -4  -9   3       18.28        7.52     16.46 o 
  -3  -9   3      228.88      225.98     33.73 o 
  -2  -9   3        3.72        5.28     12.60 o 
  -1  -9   3      612.83      608.71     31.88 o 
   0  -9   3     1564.46     1459.60    134.72 o 
   1  -9   3     1235.55     1262.78     86.22 o 
   2  -9   3      971.58      985.28     89.92 o 
   3  -9   3     1648.13     1763.52     50.97 o 
   4  -9   3      133.47      124.45     22.15 o 
   5  -9   3        0.23       -6.71     11.79 o 
   6  -9   3      109.81      207.69     35.77 o 
   7  -9   3       13.73       15.85     17.88 o 
  -7  -8   3       60.41       71.53     28.25 o 
  -6  -8   3      238.53      253.62     39.42 o 
  -5  -8   3      282.08      249.55     36.38 o 
  -4  -8   3        3.25        3.86     13.41 o 
  -3  -8   3     1559.43     1544.45     72.75 o 
  -2  -8   3      500.17      506.01     40.85 o 
  -1  -8   3      862.20      850.57     34.36 o 
   0  -8   3     4104.75     3938.48    330.18 o 
   1  -8   3       69.79       65.73      9.03 o 
   2  -8   3     1312.40     1415.51     39.06 o 
   3  -8   3     2100.01     2196.93    123.45 o 
   4  -8   3      252.95      292.91     34.85 o 
   5  -8   3      600.59      786.65     55.07 o 
   6  -8   3      628.38      783.20     59.14 o 
   7  -8   3        0.28        6.71     15.44 o 
  -7  -7   3       19.67       11.79     17.07 o 
  -6  -7   3       32.52       48.16     19.92 o 
  -5  -7   3      387.66      379.61     40.24 o 
  -4  -7   3       99.96       75.80     21.34 o 
  -3  -7   3       14.16        3.05     10.36 o 
  -2  -7   3       28.69       20.93     12.80 o 
  -1  -7   3     4723.56     5072.94    133.31 o 
   0  -7   3      872.17      814.63     73.44 o 
   1  -7   3      263.32      283.27     14.54 o 
   2  -7   3     4842.79     5050.67    109.09 o 
   3  -7   3     2990.16     3098.23    160.95 o 
   4  -7   3       13.26       14.74      7.47 o 
   5  -7   3      734.13      840.11    107.50 o 
   6  -7   3      164.03      249.14     35.56 o 
   7  -7   3      142.29      161.96     33.53 o 
   8  -7   3      143.80      173.34     38.00 o 
  -8  -6   3      109.12      118.88     31.09 o 
  -7  -6   3      165.91      144.49     30.69 o 
  -6  -6   3        2.01        4.67     11.38 o 
  -5  -6   3     1742.11     1694.02     75.19 o 
  -4  -6   3       78.39       79.46     20.12 o 
  -3  -6   3      564.29      597.86     41.25 o 
  -2  -6   3      195.52      204.64     23.78 o 
  -1  -6   3      842.92      893.64     30.03 o 
   0  -6   3     3941.93     3788.16    270.01 o 
   1  -6   3     3109.04     3063.67    168.71 o 
   2  -6   3     2847.98     2895.04    158.69 o 
   3  -6   3     2578.97     2495.24    158.82 o 
   4  -6   3        0.56        2.30      6.81 o 
   5  -6   3     1030.50     1100.23    168.98 o 
   6  -6   3     1486.77     1746.25     81.90 o 
   7  -6   3       68.21      110.75     28.65 o 
   8  -6   3       32.07       68.69     26.01 o 
  -8  -5   3     1111.86     1119.73     69.70 o 
  -7  -5   3      321.96      289.79     34.95 o 
  -6  -5   3     1037.72     1021.17     58.73 o 
  -5  -5   3      113.80      113.19     22.56 o 
  -4  -5   3      248.25      256.26     27.64 o 
  -3  -5   3      696.20      670.21     39.63 o 
  -2  -5   3     1474.82     1648.50     57.71 o 
  -1  -5   3     3823.21     3805.94    417.20 o 
   0  -5   3       22.50       26.25      4.92 o 
   1  -5   3      553.17      565.19     23.19 o 
   2  -5   3     7939.23     7927.84    293.03 o 
   3  -5   3     1315.16     1277.28    120.77 o 
   4  -5   3     1268.07     1268.46    162.07 o 
   5  -5   3     3834.11     3996.35    612.09 o 
   6  -5   3      108.27      106.49     25.20 o 
   7  -5   3        0.71       -3.25     10.16 o 
   8  -5   3      334.07      423.30     47.35 o 
  -9  -4   3      423.51      360.71     44.71 o 
  -8  -4   3      167.53      148.29     20.83 o 
  -7  -4   3       21.72       11.38     12.60 o 
  -6  -4   3     2523.57     2592.24     87.38 o 
  -5  -4   3     2938.70     3052.12     88.81 o 
  -4  -4   3      402.18      448.70     32.51 o 
  -3  -4   3     1786.10     1859.23     60.56 o 
  -2  -4   3      710.76      810.43     37.80 o 
  -1  -4   3        4.18        7.12      4.67 o 
   0  -4   3     1571.61     1584.17     73.50 o 
   1  -4   3     2511.08     2553.87     39.43 o 
   2  -4   3     1521.13     1319.39     76.47 o 
   3  -4   3      353.58      328.41     31.81 o 
   4  -4   3     1337.36     1260.66     95.96 o 
   5  -4   3      503.68      528.11     44.81 o 
   6  -4   3     1518.35     1596.62    218.36 o 
   7  -4   3      909.99     1142.89     67.87 o 
   8  -4   3      161.45      189.80     34.95 o 
  -9  -3   3      898.55      793.36     62.79 o 
  -8  -3   3      285.07      285.38     68.79 o 
  -7  -3   3      206.47      209.50     20.97 o 
  -6  -3   3     3216.83     3294.96     92.46 o 
  -5  -3   3      152.13      122.54     19.71 o 
  -4  -3   3      172.29      180.86     20.12 o 
  -3  -3   3      806.50      751.70     35.97 o 
  -2  -3   3       76.80       50.60     10.77 o 
  -1  -3   3     2352.01     2400.40     54.87 o 
   0  -3   3      224.71      243.14     14.30 o 
   1  -3   3     4490.23     4557.92    153.43 o 
   2  -3   3      472.79      379.83     36.69 o 
   3  -3   3       32.94       23.97      4.38 o 
   4  -3   3     2939.63     3036.15    262.51 o 
   5  -3   3     3307.95     3313.21    589.13 o 
   6  -3   3      123.50      118.42     20.42 o 
   7  -3   3      170.84      230.65     33.73 o 
   8  -3   3      492.81      608.23     53.65 o 
  -9  -2   3      450.43      370.67     42.88 o 
  -8  -2   3      194.89      191.23     31.50 o 
  -7  -2   3     1393.80     1398.12    156.27 o 
  -6  -2   3     1980.17     1916.47    154.75 o 
  -5  -2   3     5109.73     5778.89    105.27 o 
  -4  -2   3     2396.47     2359.96     62.39 o 
  -3  -2   3     9585.10    10375.05    120.91 o 
  -1  -2   3      459.88      532.84     24.18 o 
   0  -2   3      993.61      920.71     32.72 o 
   1  -2   3     2455.52     2417.36    321.29 o 
   2  -2   3     7827.71     7812.57   1193.39 o 
   3  -2   3      297.66      315.85     36.06 o 
   4  -2   3      991.52      997.98     81.67 o 
   5  -2   3      635.48      673.03     69.91 o 
   6  -2   3     1505.79     1489.59    200.47 o 
   7  -2   3      758.59      954.92     60.56 o 
   8  -2   3      298.00      377.58     43.49 o 
  -9  -1   3      663.99      548.89     50.19 o 
  -8  -1   3        0.27        1.83      8.33 o 
  -7  -1   3      853.16      864.12    113.29 o 
  -6  -1   3     6311.80     6160.05    812.77 o 
  -5  -1   3      382.97      409.19     45.83 o 
  -4  -1   3     1729.05     1732.31    140.32 o 
  -3  -1   3     6822.09     6538.93    497.88 o 
  -2  -1   3     1204.93     1272.11     85.05 o 
  -1  -1   3     2681.29     2747.09     49.99 o 
   0  -1   3      306.19      296.64     11.99 o 
   1  -1   3     2790.54     2690.09    451.95 o 
   2  -1   3       23.00       33.89      5.60 o 
   3  -1   3      760.98      735.72     64.84 o 
   4  -1   3     6972.33     7199.58    687.78 o 
   5  -1   3      356.21      373.36     43.62 o 
   6  -1   3      732.32      698.72    142.86 o 
   7  -1   3      332.70      343.76     48.87 o 
   8  -1   3      110.40      115.83     28.04 o 
 -10   0   3      189.93      157.70     33.94 o 
  -9   0   3      405.33      369.04     41.05 o 
  -8   0   3       42.35       30.48     14.43 o 
  -7   0   3     3433.22     2882.43     95.31 o 
  -6   0   3      982.38      965.49    165.72 o 
  -5   0   3      656.12      700.24     91.55 o 
  -4   0   3    13927.55    14441.55   1206.40 o 
  -3   0   3     5097.14     5191.65    446.16 o 
  -2   0   3      306.50      300.44     30.48 o 
  -1   0   3    16879.17    14959.43    115.83 o 
   0   0   3     1570.63     1426.74     36.27 o 
   1   0   3     1418.20     1551.05    107.30 o 
   2   0   3     1066.14     1201.62     37.80 o 
   3   0   3      439.23      443.82     46.54 o 
   4   0   3      314.82      337.29     18.85 o 
   5   0   3       52.84       64.79     11.17 o 
   6   0   3      331.86      311.09     38.57 o 
   7   0   3      669.70      692.90    129.45 o 
   8   0   3      266.45      286.13     39.02 o 
 -10   1   3       28.78       11.99     12.80 o 
  -9   1   3      273.46      250.77     36.78 o 
  -8   1   3       94.76       88.20     22.96 o 
  -7   1   3     1575.66     1562.13     70.52 o 
  -6   1   3     2971.79     3109.11    313.67 o 
  -5   1   3      379.21      388.48     70.01 o 
  -4   1   3    10217.10    10503.68   1275.59 o 
  -3   1   3    13124.49    13154.16    781.78 o 
  -2   1   3        3.14        5.54      2.63 o 
  -1   1   3     3790.82     3023.61    135.24 o 
   0   1   3     3235.26     2884.08    361.22 o 
   1   1   3     2643.82     2654.93    179.75 o 
   2   1   3      652.98      805.51     22.45 o 
   3   1   3       75.75       83.59      9.60 o 
   4   1   3     1653.59     1939.85     43.74 o 
   5   1   3      261.50      293.53     29.36 o 
   6   1   3      213.31      233.85     30.24 o 
   7   1   3      459.86      477.97     57.86 o 
   8   1   3        0.60       -2.24      9.75 o 
 -10   2   3       68.84       77.83     25.40 o 
  -9   2   3       73.66       56.49     20.32 o 
  -8   2   3       74.65       76.41     22.35 o 
  -7   2   3     2211.45     1952.10     78.65 o 
  -6   2   3       29.92       26.82     12.19 o 
  -5   2   3     1711.98     1729.46     73.06 o 
  -4   2   3     5605.26     5229.70    253.92 o 
  -3   2   3     2421.80     2141.88     32.18 o 
  -2   2   3     1068.52      983.39     95.21 o 
  -1   2   3    31878.36    28086.08   5347.36 o 
   0   2   3     1229.96     1144.72     33.53 o 
   1   2   3      457.06      572.26     28.86 o 
   2   2   3     2556.40     2931.07     44.20 o 
   3   2   3      347.14      411.75     18.73 o 
   4   2   3      282.97      330.27     19.30 o 
   5   2   3       65.72       68.66     11.97 o 
   6   2   3      323.50      390.45     25.63 o 
   7   2   3      104.55      124.90     12.81 o 
 -10   3   3      172.79      154.04     34.14 o 
  -9   3   3       95.13      106.28     26.42 o 
  -8   3   3      240.84      249.96     34.14 o 
  -7   3   3      576.59      496.66     40.85 o 
  -6   3   3      298.47      287.35     28.86 o 
  -5   3   3      950.61      788.48     43.08 o 
  -4   3   3     8342.07     8454.78    896.49 o 
  -3   3   3      720.42      751.65    125.28 o 
  -2   3   3     2004.80     2070.47    350.65 o 
  -1   3   3    10948.64    10776.70   2256.93 o 
   0   3   3     7421.62     7270.69   1488.16 o 
   1   3   3     3726.63     4000.98    664.62 o 
   2   3   3      875.93      988.19     23.76 o 
   3   3   3      150.79      180.95     13.62 o 
   4   3   3      341.36      419.44     21.78 o 
   5   3   3       32.08       38.41     16.46 o 
   6   3   3      172.06      222.93     32.31 o 
   7   3   3      374.22      376.45     32.41 o 
  -9   4   3       43.00       44.30     18.49 o 
  -8   4   3      213.68      214.80     32.51 o 
  -7   4   3      850.61      836.85     53.45 o 
  -6   4   3        7.80        0.61      7.32 o 
  -5   4   3     5291.86     4835.76    109.33 o 
  -4   4   3     2077.48     2407.34    441.08 o 
  -3   4   3      720.35      855.06    197.43 o 
  -2   4   3     2673.74     2741.70    632.72 o 
  -1   4   3    11238.19    11267.17   2411.37 o 
   0   4   3      657.53      671.76    151.80 o 
   1   4   3      545.32      619.41     35.36 o 
   2   4   3     1903.29     2100.25     69.09 o 
   3   4   3        0.89       -6.10      7.11 o 
   4   4   3      106.29      147.94     25.20 o 
   5   4   3        6.12        0.41     11.99 o 
   6   4   3      319.71      282.83     20.44 o 
   7   4   3       12.97        7.68      8.33 o 
  -9   5   3       12.30       14.43     14.63 o 
  -8   5   3      222.10      193.26     31.70 o 
  -7   5   3      266.31      248.13     32.92 o 
  -6   5   3       56.86       45.52     16.66 o 
  -5   5   3     1045.11      949.02     51.21 o 
  -4   5   3     4246.29     3353.90     89.82 o 
  -3   5   3      302.02      365.18     72.35 o 
  -2   5   3     5797.45     6036.04   1413.07 o 
  -1   5   3     2813.65     2819.18    613.92 o 
   0   5   3       19.82       19.76      6.65 o 
   1   5   3     3819.53     3577.95    692.16 o 
   2   5   3     2691.52     3117.96     89.62 o 
   3   5   3      219.55      255.65     29.87 o 
   4   5   3      628.69      661.47     48.77 o 
   5   5   3        1.10        4.88     13.82 o 
   6   5   3        0.59        0.53      7.52 o 
   7   5   3      195.32      178.32     24.81 o 
  -9   6   3      128.59      155.26     32.72 o 
  -8   6   3       41.13       38.81     17.27 o 
  -7   6   3        1.86        7.72     10.97 o 
  -6   6   3        0.36        0.20      7.72 o 
  -5   6   3     2666.10     2236.40     81.49 o 
  -4   6   3        2.88        9.75      8.74 o 
  -3   6   3      865.44     1055.32    234.51 o 
  -2   6   3     3837.66     4203.66    880.54 o 
  -1   6   3     2677.21     2758.20    610.77 o 
   0   6   3       96.30      110.91     13.36 o 
   1   6   3     2902.18     2705.70    499.91 o 
   2   6   3      276.22      259.15     59.54 o 
   3   6   3        6.86       11.79     11.99 o 
   4   6   3      377.75      430.21     43.29 o 
   5   6   3       16.66       25.93     11.49 o 
   6   6   3       72.65       71.63     17.24 o 
  -9   7   3       42.53       38.61     18.29 o 
  -8   7   3       92.48      102.02     27.64 o 
  -7   7   3       85.75      113.19     26.62 o 
  -6   7   3      205.60      178.02     29.26 o 
  -5   7   3       27.55       25.81     14.23 o 
  -4   7   3      622.31      502.35     40.03 o 
  -3   7   3      396.26      472.75     83.12 o 
  -2   7   3     3497.38     3791.55    799.76 o 
  -1   7   3      269.51      272.34     58.93 o 
   0   7   3     1051.97     1062.66    232.89 o 
   1   7   3     1270.40     1242.45    213.07 o 
   2   7   3      980.53      907.46    212.06 o 
   3   7   3      406.60      389.39     22.99 o 
   4   7   3      173.83      140.27     20.91 o 
   5   7   3        2.00        6.45      9.02 o 
  -8   8   3      173.83      130.67     31.30 o 
  -7   8   3      169.22      184.93     33.12 o 
  -6   8   3       37.10       30.69     14.83 o 
  -5   8   3     2052.21     1842.77     81.69 o 
  -4   8   3       72.08       62.39     18.70 o 
  -3   8   3      422.81      347.30     34.75 o 
  -2   8   3      771.32      832.82     30.95 o 
  -1   8   3      427.13      432.94     23.61 o 
   0   8   3      748.26      764.64     49.83 o 
   1   8   3     2112.32     2132.25    143.29 o 
   2   8   3        8.41        5.00      6.54 o 
   3   8   3      154.94      115.90     19.83 o 
   4   8   3      384.75      353.16     30.96 o 
   5   8   3        0.30        5.20      9.58 o 
  -7   9   3       55.49       88.20     26.01 o 
  -6   9   3       15.37       13.21     13.21 o 
  -5   9   3       14.90        6.91     10.77 o 
  -4   9   3       11.94        8.33     10.57 o 
  -3   9   3      633.20      505.20     44.30 o 
  -2   9   3      577.67      513.33     44.91 o 
  -1   9   3        7.16       10.36      7.07 o 
   0   9   3      981.71      963.43     63.81 o 
   1   9   3      172.50      176.21     17.55 o 
   2   9   3       49.27       53.08     14.84 o 
   3   9   3      214.73      208.16     26.48 o 
   4   9   3       68.22       73.91     19.04 o 
  -7  10   3      144.69      157.70     34.14 o 
  -6  10   3        2.35       12.40     13.82 o 
  -5  10   3      159.86      175.38     33.12 o 
  -4  10   3       14.10       35.56     17.68 o 
  -3  10   3      288.64      270.89     37.39 o 
  -2  10   3      147.77      119.69     27.43 o 
  -1  10   3       38.31       57.56     11.82 o 
   0  10   3      632.00      620.59     60.74 o 
   1  10   3      712.28      660.35     41.03 o 
   2  10   3       47.42       51.56     15.52 o 
   3  10   3      310.53      287.98     31.11 o 
  -5  11   3       59.66       81.69     26.22 o 
  -4  11   3        0.05       -4.47      9.96 o 
  -3  11   3        8.21       -3.45     11.38 o 
  -2  11   3       44.75       59.14     20.93 o 
  -1  11   3        8.55       12.80     15.04 o 
   0  11   3      534.04      530.61     29.39 o 
   1  11   3       23.17       12.61      9.46 o 
  -2  12   3        0.30       -1.42     10.77 o 
  -2 -12   4      233.70      220.90     39.42 o 
  -1 -12   4       42.80       46.74     24.59 o 
   0 -12   4      456.79      500.73     47.76 o 
   1 -12   4      535.53      591.77     50.80 o 
  -4 -11   4       95.60      118.68     33.73 o 
  -3 -11   4      217.62      177.21     36.38 o 
  -2 -11   4       81.65      115.22     30.08 o 
  -1 -11   4        5.32        8.13     17.48 o 
   0 -11   4      291.93      307.00     25.72 o 
   1 -11   4     1191.12     1266.65     67.47 o 
   2 -11   4      160.11      214.19     31.09 o 
   3 -11   4      962.05     1005.72     64.42 o 
   4 -11   4      352.36      362.74     43.89 o 
   5 -11   4       55.57       54.87     24.79 o 
  -5 -10   4      279.58      276.58     44.10 o 
  -4 -10   4       11.23        6.71     18.09 o 
  -3 -10   4        0.33      -11.38     12.40 o 
  -2 -10   4      223.27      233.70     35.36 o 
  -1 -10   4      201.48      179.24     30.28 o 
   0 -10   4      720.31      776.10     36.57 o 
   1 -10   4      187.72      199.46     15.87 o 
   2 -10   4        3.87        3.61      8.01 o 
   3 -10   4      361.82      435.49     42.07 o 
   4 -10   4      914.10     1072.78     67.47 o 
   5 -10   4        0.10       13.01     17.68 o 
   6 -10   4      182.45      273.94     43.08 o 
  -6  -9   4        1.82       -6.71     13.82 o 
  -5  -9   4      223.50      190.01     35.36 o 
  -4  -9   4      717.57      652.12     54.67 o 
  -3  -9   4        1.57       -0.61     12.60 o 
  -2  -9   4       32.88       40.03     18.90 o 
  -1  -9   4       96.05       96.53     23.57 o 
   0  -9   4      851.44      856.00     50.57 o 
   1  -9   4       32.83       33.80      9.80 o 
   2  -9   4        3.22        0.74      6.49 o 
   3  -9   4     2200.40     2263.64     87.18 o 
   4  -9   4      455.89      523.28     47.55 o 
   5  -9   4       12.38       14.43     16.46 o 
   6  -9   4      434.25      536.09     54.06 o 
  -7  -8   4      404.10      337.14     46.33 o 
  -6  -8   4      129.12       97.75     28.04 o 
  -5  -8   4     1195.64     1107.33     68.48 o 
  -4  -8   4      379.24      397.29     41.05 o 
  -3  -8   4      658.70      733.00     52.23 o 
  -2  -8   4      378.53      387.94     36.58 o 
  -1  -8   4      432.52      460.49     38.41 o 
   0  -8   4     1214.33     1197.72    102.56 o 
   1  -8   4     1126.65     1099.67     48.41 o 
   2  -8   4     1552.35     1653.88     46.82 o 
   3  -8   4      644.54      683.71     30.55 o 
   4  -8   4      755.85      854.53     55.88 o 
   5  -8   4       44.31       66.86     22.96 o 
   6  -8   4      904.94     1079.49     71.33 o 
   7  -8   4      118.08      145.71     34.95 o 
  -7  -7   4      565.07      537.31     52.84 o 
  -6  -7   4      232.66      251.58     37.19 o 
  -5  -7   4      318.65      351.36     39.22 o 
  -4  -7   4      682.45      645.42     47.76 o 
  -3  -7   4      357.45      366.20     35.56 o 
  -2  -7   4      752.08      722.03     45.52 o 
  -1  -7   4        4.15       -2.24      9.14 o 
   0  -7   4     1060.99     1026.63     78.27 o 
   1  -7   4      427.02      462.88     32.25 o 
   2  -7   4        8.87        3.66      4.28 o 
   3  -7   4     3425.49     3454.54    127.72 o 
   4  -7   4       13.30        8.13     11.58 o 
   5  -7   4      195.54      229.84     33.33 o 
   6  -7   4      422.12      580.59     52.02 o 
   7  -7   4        8.80       -4.67     15.85 o 
  -8  -6   4      353.84      374.12     44.71 o 
  -7  -6   4      428.44      373.31     42.27 o 
  -6  -6   4      123.56      124.98     26.82 o 
  -5  -6   4     6487.00     6410.49    145.10 o 
  -4  -6   4      641.65      625.71     44.50 o 
  -3  -6   4     1303.84     1264.82     59.14 o 
  -2  -6   4      911.47      912.04     47.76 o 
  -1  -6   4      362.28      330.37     46.74 o 
   0  -6   4      124.25      125.93      9.99 o 
   1  -6   4      108.63      113.18      9.35 o 
   2  -6   4     2844.94     2891.82     41.03 o 
   3  -6   4      861.61      873.36     52.99 o 
   4  -6   4       65.97       63.20     18.70 o 
   5  -6   4     1331.18     1442.44     71.94 o 
   6  -6   4     1011.37     1194.10     70.31 o 
   7  -6   4      175.86      150.18     31.70 o 
   8  -6   4      519.94      654.77     59.34 o 
  -8  -5   4     1360.07     1176.81    131.99 o 
  -7  -5   4      173.86      173.14     29.87 o 
  -6  -5   4      747.01      755.36     51.21 o 
  -5  -5   4     6067.92     6119.89    134.12 o 
  -4  -5   4      726.92      736.05     45.11 o 
  -3  -5   4      247.54      298.93     28.25 o 
  -2  -5   4     4820.39     4784.95     99.78 o 
  -1  -5   4      210.40      206.94     25.00 o 
   0  -5   4      297.90      308.81     26.60 o 
   1  -5   4        0.04        3.02      3.15 o 
   2  -5   4       95.88       96.31      8.06 o 
   3  -5   4      668.95      576.58     27.19 o 
   4  -5   4       53.20       67.47     18.90 o 
   5  -5   4     1418.04     1685.89     74.99 o 
   6  -5   4      462.34      581.40     48.77 o 
   7  -5   4      189.10      249.55     37.60 o 
   8  -5   4        5.50       16.87     19.51 o 
  -9  -4   4      272.95      255.04     41.05 o 
  -8  -4   4      308.69      311.17     27.50 o 
  -7  -4   4        5.26        4.47     11.18 o 
  -6  -4   4      702.88      733.00     48.57 o 
  -5  -4   4     3164.23     3195.39     91.65 o 
  -4  -4   4      644.93      616.76     38.41 o 
  -3  -4   4     9478.67    10546.36    146.52 o 
  -2  -4   4     4053.48     4302.51     88.40 o 
  -1  -4   4     1003.56     1275.19    159.53 o 
   0  -4   4      686.88      668.44     49.08 o 
   1  -4   4      607.24      587.10     15.41 o 
   2  -4   4      627.22      588.36     37.93 o 
   3  -4   4      689.20      583.65     34.73 o 
   4  -4   4      696.11      708.92     47.87 o 
   5  -4   4      420.94      506.82     41.25 o 
   6  -4   4      757.13      890.09     57.92 o 
   7  -4   4        0.22       -6.71     10.77 o 
   8  -4   4      861.47     1050.23     72.35 o 
  -9  -3   4       84.91       77.83     23.57 o 
  -8  -3   4      697.60      630.76     45.83 o 
  -7  -3   4      105.64       94.85     16.15 o 
  -6  -3   4     2435.58     2400.42    278.31 o 
  -5  -3   4     6449.56     6763.27    124.17 o 
  -4  -3   4      991.52     1002.47     45.52 o 
  -3  -3   4      495.52      378.59     27.43 o 
  -2  -3   4    16685.39    17695.34    167.86 o 
  -1  -3   4       35.10       39.10      7.04 o 
   0  -3   4     3127.71     3015.59    199.15 o 
   1  -3   4      823.68      775.51     32.62 o 
   2  -3   4      265.80      243.34     23.98 o 
   3  -3   4     1211.14     1266.21    108.48 o 
   4  -3   4        4.28       10.84      5.72 o 
   5  -3   4     1504.38     1803.15     73.77 o 
   6  -3   4        1.27        6.10      9.96 o 
   7  -3   4       58.78       86.77     24.39 o 
   8  -3   4       34.44       83.52     27.03 o 
  -9  -2   4      383.76      321.29     40.03 o 
  -8  -2   4      216.61      152.01     28.86 o 
  -7  -2   4      204.67      215.92     28.25 o 
  -6  -2   4     3083.25     2951.29    278.71 o 
  -5  -2   4     2427.38     2450.79    154.45 o 
  -4  -2   4       14.67       44.11     18.70 o 
  -3  -2   4    21914.55    23219.80    190.21 o 
  -2  -2   4     4974.02     5368.59     85.96 o 
  -1  -2   4       40.33       35.99      6.25 o 
   0  -2   4     2510.91     2275.30     65.74 o 
   1  -2   4      402.47      352.27     44.20 o 
   2  -2   4      313.91      397.26     44.61 o 
   3  -2   4     1525.47     1643.92    118.14 o 
   4  -2   4      444.42      446.44     38.33 o 
   5  -2   4     1031.87     1122.95     36.66 o 
   6  -2   4      396.48      462.12     40.64 o 
   7  -2   4      584.25      673.06     53.24 o 
   8  -2   4      291.88      322.30     42.47 o 
  -9  -1   4      470.29      369.86     42.27 o 
  -8  -1   4      297.84      256.66     34.55 o 
  -7  -1   4      628.21      664.67     30.76 o 
  -6  -1   4     3377.64     3530.35    278.31 o 
  -5  -1   4     1773.99     1673.65    164.20 o 
  -4  -1   4     7354.01     7397.32    607.21 o 
  -3  -1   4     5246.53     5010.33    427.26 o 
  -2  -1   4     7224.26     6883.98     82.30 o 
   0  -1   4     7110.94     6497.67     86.16 o 
   1  -1   4     2893.86     2528.06    301.27 o 
   2  -1   4      308.91      288.59     30.99 o 
   3  -1   4      515.01      536.37     48.50 o 
   4  -1   4        0.53        4.32      3.53 o 
   5  -1   4      401.16      446.90     41.71 o 
   6  -1   4       22.59       27.64     14.63 o 
   7  -1   4      703.44      819.37     57.31 o 
   8  -1   4      228.23      268.25     38.61 o 
 -10   0   4        9.14        5.69     12.80 o 
  -9   0   4        4.23        0.20     10.57 o 
  -8   0   4       50.47       50.80     18.90 o 
  -7   0   4      296.43      268.65     30.89 o 
  -6   0   4     3222.16     3297.41    345.98 o 
  -5   0   4      165.17      239.87     28.15 o 
  -4   0   4     2163.63     2175.08    161.15 o 
  -3   0   4    15530.82    15320.22   1017.61 o 
  -2   0   4     1702.49     1682.27     29.84 o 
  -1   0   4     3336.17     2810.62     47.55 o 
   0   0   4     8183.71     7108.57    370.97 o 
   1   0   4      152.36      141.19     10.01 o 
   2   0   4       64.90       76.98      8.73 o 
   3   0   4     6398.41     7338.78    364.27 o 
   4   0   4       50.16       63.46     10.54 o 
   5   0   4        1.58        1.28      4.07 o 
   6   0   4      452.23      484.06     28.25 o 
   7   0   4       36.54       62.39     20.52 o 
   8   0   4       93.09      107.71     27.64 o 
 -10   1   4        6.49       10.97     12.80 o 
  -9   1   4      589.99      582.83     51.01 o 
  -8   1   4        9.26       12.80     10.97 o 
  -7   1   4      235.46      240.81     29.47 o 
  -6   1   4      914.32      976.84     83.32 o 
  -5   1   4        1.71       -0.17      3.44 o 
  -4   1   4     9357.89     9406.09    756.88 o 
  -3   1   4     8294.84     7802.74    133.01 o 
  -2   1   4       75.05       83.88      7.69 o 
  -1   1   4    14126.28    11362.14    813.78 o 
   0   1   4     6656.88     5603.14    264.97 o 
   1   1   4      589.78      550.70     17.97 o 
   2   1   4     2578.33     2904.20     82.10 o 
   3   1   4      245.28      271.06     16.43 o 
   4   1   4        0.71       -0.10      4.97 o 
   5   1   4      324.02      343.54     22.39 o 
   6   1   4       23.95       22.93      8.08 o 
   7   1   4      149.92      152.21     26.82 o 
 -10   2   4       16.96        9.35     15.24 o 
  -9   2   4      110.90      114.21     28.25 o 
  -8   2   4      229.51      237.76     33.53 o 
  -7   2   4      424.98      394.44     36.58 o 
  -6   2   4     1203.45     1091.28     54.87 o 
  -5   2   4      286.96      257.20     14.06 o 
  -4   2   4     7435.11     6862.35    185.03 o 
  -3   2   4      845.77      638.76     23.98 o 
  -2   2   4       17.79       23.04      4.88 o 
  -1   2   4    11597.39    10111.51   1446.30 o 
   0   2   4     8407.40     7834.01   1146.65 o 
   1   2   4      313.75      302.30     16.97 o 
   2   2   4      905.91     1014.39     27.02 o 
   3   2   4     1252.68     1469.39     67.87 o 
   4   2   4       50.71       58.95     10.69 o 
   5   2   4      204.70      228.48     19.23 o 
   6   2   4       99.40       95.72     24.39 o 
   7   2   4      305.86      306.05     39.42 o 
 -10   3   4       45.54       58.73     24.79 o 
  -9   3   4      519.82      516.58     48.98 o 
  -8   3   4        0.58        2.85      9.75 o 
  -7   3   4      137.08      107.50     22.96 o 
  -5   3   4      169.90      186.36     11.35 o 
  -4   3   4     5023.88     5095.78    423.81 o 
  -3   3   4     7857.03     8174.79   1277.73 o 
  -2   3   4     5396.52     5293.57    951.77 o 
  -1   3   4     4181.89     3872.28    622.96 o 
   0   3   4      223.53      169.69     16.66 o 
   1   3   4      351.49      400.94     58.83 o 
   2   3   4     3640.95     4080.12     83.01 o 
   3   3   4      487.51      502.56     37.60 o 
   4   3   4      156.91      195.70     28.25 o 
   5   3   4       44.85       48.16     18.49 o 
   6   3   4        1.86        3.45     14.83 o 
   7   3   4       11.73       14.02     16.87 o 
  -9   4   4       37.47       39.42     18.90 o 
  -8   4   4      318.19      295.07     35.77 o 
  -7   4   4      297.73      309.50     34.14 o 
  -6   4   4      182.03      210.53     26.22 o 
  -5   4   4      455.72      468.21     35.56 o 
  -4   4   4     2516.13     2801.67    471.57 o 
  -3   4   4        3.44        9.53      5.18 o 
  -2   4   4      487.24      508.32     99.68 o 
  -1   4   4    20345.96    19786.88   3683.21 o 
   0   4   4       21.33       18.56      6.19 o 
   1   4   4     3076.12     2942.63    481.52 o 
   2   4   4     2859.25     3190.92     90.03 o 
   3   4   4      940.71     1048.80     56.09 o 
   4   4   4        0.72       16.66     13.82 o 
   5   4   4      811.02      837.66     57.71 o 
   6   4   4        5.54      -10.97     12.80 o 
   7   4   4       58.24       52.04     15.73 o 
  -9   5   4      568.84      620.42     54.46 o 
  -8   5   4       30.13       44.30     18.49 o 
  -7   5   4        0.37       -4.88      7.72 o 
  -6   5   4      228.73      245.08     30.08 o 
  -5   5   4      142.33      104.45     20.93 o 
  -4   5   4      993.75     1275.52    270.69 o 
  -3   5   4      655.55      761.43    175.48 o 
  -2   5   4     3588.26     3821.09    926.98 o 
  -1   5   4     6293.87     6447.20   1402.10 o 
   0   5   4      162.21      167.36     35.16 o 
   1   5   4     1662.84     1597.13    237.05 o 
   2   5   4     1766.66     1925.89     74.38 o 
   3   5   4       23.21       16.26     14.02 o 
   4   5   4      380.85      428.99     42.47 o 
   5   5   4      101.59      107.50     28.45 o 
   6   5   4       12.79       11.66      8.58 o 
  -9   6   4      179.05      184.52     35.36 o 
  -8   6   4       55.49       47.55     18.70 o 
  -7   6   4      114.08      122.54     26.62 o 
  -6   6   4      125.97      123.76     25.00 o 
  -5   6   4       29.80       40.64     15.24 o 
  -4   6   4      822.77      688.09     45.32 o 
  -3   6   4      859.56      928.48    197.83 o 
  -2   6   4      347.84      400.42     71.53 o 
  -1   6   4     1376.44     1433.96    321.79 o 
   0   6   4        1.88        1.69      4.80 o 
   1   6   4     1725.41     1762.02    329.01 o 
   2   6   4     1979.53     1941.91    396.38 o 
   3   6   4      141.14      149.97     28.04 o 
   4   6   4       78.86       62.79     22.15 o 
   5   6   4      340.99      356.04     43.29 o 
   6   6   4       24.19       33.52     13.28 o 
  -9   7   4      204.63      303.81     43.89 o 
  -8   7   4       31.38       23.98     16.87 o 
  -7   7   4      495.72      396.27     41.66 o 
  -6   7   4      632.40      586.48     47.55 o 
  -5   7   4       35.97       37.60     16.87 o 
  -4   7   4      112.94       85.76     21.54 o 
  -3   7   4     1370.57     1587.12    333.89 o 
  -2   7   4     1507.02     1648.91    313.16 o 
  -1   7   4     1074.62     1120.76    160.85 o 
   0   7   4      629.44      585.46    122.34 o 
   1   7   4      919.13      899.30    183.00 o 
   2   7   4      649.51      612.64    109.33 o 
   3   7   4        7.61        8.74     12.60 o 
   4   7   4      655.99      715.12     58.32 o 
   5   7   4      100.57       76.00     17.97 o 
  -8   8   4        1.39       -6.10     11.58 o 
  -7   8   4        1.03        3.66      9.96 o 
  -6   8   4      314.34      316.21     37.19 o 
  -5   8   4       98.42       70.72     21.95 o 
  -4   8   4      215.29      212.36     32.11 o 
  -3   8   4      577.74      526.74     44.30 o 
  -2   8   4      135.30      138.67     29.26 o 
  -1   8   4      307.25      346.58     67.37 o 
   0   8   4       48.21       76.46     14.53 o 
   1   8   4      961.78     1028.79    154.24 o 
   2   8   4      224.05      262.76     36.17 o 
   3   8   4      264.33      283.42     22.76 o 
   4   8   4      136.99      150.41     24.57 o 
  -7   9   4      108.44      120.91     30.69 o 
  -6   9   4      189.46      181.07     33.94 o 
  -5   9   4       49.09       19.92     14.83 o 
  -4   9   4      220.86      182.90     31.30 o 
  -3   9   4       98.73      111.16     26.82 o 
  -2   9   4      427.99      480.45     35.19 o 
  -1   9   4       40.83       30.02      8.06 o 
   0   9   4      240.07      261.20     17.49 o 
   1   9   4      483.26      521.61     26.74 o 
   2   9   4       38.70       32.37     14.32 o 
   3   9   4       16.97       22.36     13.22 o 
  -6  10   4       38.60       19.92     15.44 o 
  -5  10   4       27.96       13.01     14.83 o 
  -4  10   4       44.03       42.68     19.10 o 
  -3  10   4      119.44       87.59     26.22 o 
  -2  10   4      131.25      110.96     27.84 o 
  -1  10   4        2.01       10.80      8.00 o 
   0  10   4       64.18       56.16     12.60 o 
   1  10   4      115.75      131.82     18.02 o 
   2  10   4       61.82       53.24     17.45 o 
  -5  11   4      141.54      135.95     33.33 o 
  -4  11   4      112.87      123.15     31.09 o 
  -3  11   4        5.08       12.40     15.44 o 
  -2  11   4        4.05       17.48     17.27 o 
  -1  11   4       88.81       67.87     24.59 o 
   0  11   4      119.25      120.37     17.74 o 
  -2 -12   5        3.36       -5.28     18.29 o 
  -1 -12   5       70.77       63.00     26.42 o 
  -4 -11   5      108.92       99.78     32.72 o 
  -3 -11   5      836.70      781.98     64.83 o 
  -2 -11   5      176.23      171.31     34.34 o 
  -1 -11   5        1.84       -8.33     13.41 o 
   0 -11   5        5.56       -2.03     13.01 o 
   1 -11   5      346.03      335.11     38.81 o 
   2 -11   5       45.60       72.95     23.37 o 
   3 -11   5      173.50      182.90     34.14 o 
   4 -11   5      730.83      788.08     63.00 o 
  -5 -10   5       49.69       34.55     24.18 o 
  -4 -10   5      525.01      549.09     53.45 o 
  -3 -10   5      390.48      408.06     46.33 o 
  -2 -10   5      120.14      106.28     27.43 o 
  -1 -10   5      159.05      157.09     29.47 o 
   0 -10   5       35.64       31.91      9.51 o 
   1 -10   5      127.11      133.01     14.36 o 
   2 -10   5       24.40       12.80     14.02 o 
   3 -10   5      524.48      532.43     48.37 o 
   4 -10   5      221.87      253.82     37.39 o 
   5 -10   5      206.58      245.89     41.25 o 
  -6  -9   5      167.51      122.13     33.12 o 
  -5  -9   5      319.70      309.50     42.88 o 
  -4  -9   5      570.48      507.03     50.40 o 
  -3  -9   5      577.21      589.13     49.99 o 
  -2  -9   5      173.10      143.67     28.04 o 
  -1  -9   5     1565.47     1598.71     72.75 o 
   0  -9   5      373.13      352.69     30.30 o 
   1  -9   5     1770.40     1866.26    112.44 o 
   2  -9   5       16.98       23.17     15.44 o 
   3  -9   5       92.70       99.37     25.40 o 
   4  -9   5     1030.50     1090.06     67.26 o 
   5  -9   5      154.35      166.43     33.53 o 
   6  -9   5       65.67      101.41     31.91 o 
  -7  -8   5      394.18      400.13     48.16 o 
  -6  -8   5      125.12      126.20     31.30 o 
  -5  -8   5      270.80      255.04     37.19 o 
  -4  -8   5     2999.11     3036.67    107.30 o 
  -3  -8   5       15.27       13.01     14.63 o 
  -2  -8   5      379.90      404.81     38.00 o 
  -1  -8   5       42.75       58.93     18.90 o 
   0  -8   5      785.63      832.26     60.33 o 
   1  -8   5       71.07       71.53      9.90 o 
   2  -8   5      192.66      195.72     17.88 o 
   3  -8   5     1035.76     1024.21     60.15 o 
   4  -8   5       27.02       33.73     17.88 o 
   5  -8   5        0.74       -5.69     11.99 o 
   6  -8   5      532.62      713.29     60.97 o 
  -7  -7   5     1529.65     1468.85     82.71 o 
  -6  -7   5      205.65      211.14     34.34 o 
  -5  -7   5     1623.94     1526.57     76.21 o 
  -4  -7   5     1680.71     1733.65     77.83 o 
  -3  -7   5     1637.90     1740.76     73.97 o 
  -2  -7   5      704.23      689.72     46.33 o 
  -1  -7   5     4696.41     4315.41    620.12 o 
   0  -7   5        2.53        3.93      4.26 o 
   1  -7   5        0.56        3.25      5.22 o 
   2  -7   5       23.73       27.94      8.77 o 
   3  -7   5       60.00       62.39     18.70 o 
   4  -7   5     1010.27     1114.44     63.81 o 
   5  -7   5      255.38      260.93     36.58 o 
   6  -7   5      329.71      398.51     46.33 o 
   7  -7   5      167.12      154.24     34.75 o 
  -8  -6   5      779.43      818.36     64.01 o 
  -7  -6   5      498.27      497.88     47.35 o 
  -6  -6   5       54.21       29.06     17.07 o 
  -5  -6   5     2853.27     2860.48     98.97 o 
  -4  -6   5     4372.35     4642.29    118.48 o 
  -3  -6   5      354.87      330.02     32.72 o 
  -2  -6   5     3332.30     3350.44     91.65 o 
  -1  -6   5     1266.80     1173.72    139.61 o 
   0  -6   5      636.64      641.45     74.89 o 
   1  -6   5     1582.25     1603.62     73.57 o 
   2  -6   5      331.28      308.89     25.40 o 
   3  -6   5      165.66      140.83     19.51 o 
   4  -6   5       29.96       22.56     13.62 o 
   5  -6   5       97.23      109.53     26.42 o 
   6  -6   5      334.26      434.88     44.91 o 
   7  -6   5       63.75       77.63     25.61 o 
  -8  -5   5      177.34      171.53     24.14 o 
  -7  -5   5      592.88      603.35     48.98 o 
  -6  -5   5     2076.86     2151.46     85.15 o 
  -5  -5   5     1491.66     1488.97     67.87 o 
  -4  -5   5     1896.13     1867.97     71.53 o 
  -3  -5   5     1853.98     1866.96     67.87 o 
  -2  -5   5     4057.50     4224.07     97.14 o 
  -1  -5   5     9050.53     8612.59   1299.07 o 
   0  -5   5      528.23      569.01     34.34 o 
   1  -5   5     2062.07     2156.88     83.57 o 
   2  -5   5      297.32      300.59     35.46 o 
   3  -5   5       12.50        6.10      5.26 o 
   4  -5   5       20.38       22.76     13.21 o 
   5  -5   5       25.02       24.59     14.63 o 
   6  -5   5      377.37      424.11     43.89 o 
   7  -5   5       57.03       34.14     19.51 o 
  -9  -4   5       46.76       26.01     18.09 o 
  -8  -4   5      589.16      561.80     35.28 o 
  -7  -4   5      418.38      397.51     45.22 o 
  -6  -4   5     1555.65     1709.87     72.35 o 
  -5  -4   5     4476.85     4607.54    111.57 o 
  -4  -4   5      513.92      538.73     37.39 o 
  -3  -4   5     1055.96     1100.42     49.38 o 
  -2  -4   5    13062.95    13592.79    164.20 o 
  -1  -4   5      104.44       79.21     18.90 o 
   0  -4   5      118.14      108.77     11.42 o 
   1  -4   5     3605.46     3367.81     55.80 o 
   2  -4   5      609.11      537.11     47.86 o 
   3  -4   5      419.29      416.80     28.04 o 
   4  -4   5      452.30      501.27     58.73 o 
   5  -4   5      251.66      254.63     33.12 o 
   6  -4   5       19.97       21.54     14.23 o 
   7  -4   5       79.43       67.67     23.37 o 
  -9  -3   5       14.38       22.96     17.48 o 
  -8  -3   5      141.73      144.14     20.05 o 
  -7  -3   5      602.58      588.15     63.30 o 
  -6  -3   5      790.31      793.01    137.07 o 
  -5  -3   5     5439.17     5393.41    415.99 o 
  -4  -3   5      475.46      516.58     34.34 o 
  -3  -3   5     7114.10     7481.24    120.30 o 
  -1  -3   5    10434.01    10479.52   1267.06 o 
   0  -3   5     3967.45     3707.36    148.86 o 
   1  -3   5     4471.24     3981.53    163.79 o 
   2  -3   5      267.03      236.48     38.61 o 
   3  -3   5      297.88      261.92     48.98 o 
   4  -3   5      138.86      135.74     14.20 o 
   5  -3   5        0.21       -0.41     10.16 o 
   6  -3   5      295.50      381.44     39.22 o 
   7  -3   5       14.18        9.14     14.43 o 
   8  -3   5        0.61       17.68     16.26 o 
  -9  -2   5        2.36       -2.64      7.52 o 
  -8  -2   5      573.70      476.34     45.52 o 
  -7  -2   5      132.47      122.08     20.83 o 
  -6  -2   5     1037.45     1060.57     78.14 o 
  -5  -2   5     1807.05     1844.62    162.47 o 
  -4  -2   5       44.69       43.38      8.30 o 
  -3  -2   5    11272.19    12164.48    957.66 o 
  -2  -2   5    14324.09    14130.45    828.31 o 
  -1  -2   5     2028.00     2246.88     94.38 o 
   0  -2   5     4278.41     3841.80     54.53 o 
   1  -2   5     8972.77     7825.42    597.56 o 
   2  -2   5      116.04      177.63     41.15 o 
   3  -2   5      172.83      154.21     29.57 o 
   4  -2   5      527.22      616.52     52.33 o 
   5  -2   5      934.93      978.33     36.38 o 
   6  -2   5       23.46       23.98     14.43 o 
   7  -2   5       10.10        4.06     13.62 o 
   8  -2   5      282.99      354.82     43.49 o 
  -9  -1   5       18.35       12.80     13.62 o 
  -8  -1   5      265.67      233.50     33.94 o 
  -7  -1   5       40.73       47.45     11.35 o 
  -6  -1   5      821.61      864.74    116.24 o 
  -5  -1   5     1860.72     1936.92    174.26 o 
  -4  -1   5      141.67      154.97     15.34 o 
  -3  -1   5     9474.50     9460.74    557.12 o 
  -2  -1   5     4811.94     4777.28    173.95 o 
  -1  -1   5        8.54        5.89      4.67 o 
   0  -1   5     8373.70     7076.35    355.53 o 
   1  -1   5    10071.44     9339.62    631.09 o 
   2  -1   5       22.35       34.39     14.43 o 
   3  -1   5     3980.15     3795.07    238.87 o 
   4  -1   5      383.72      422.50     23.10 o 
   5  -1   5      282.86      304.02     22.76 o 
   6  -1   5        2.17       -2.24     10.57 o 
   7  -1   5        0.80       -1.42     11.79 o 
 -10   0   5      424.43      453.78     49.18 o 
  -9   0   5        0.02        0.00      9.14 o 
  -8   0   5      189.00      185.94     31.50 o 
  -7   0   5      590.37      582.62     45.11 o 
  -6   0   5      951.99      986.97    108.01 o 
  -5   0   5      195.24      198.62     27.43 o 
  -4   0   5     1324.11     1380.30    100.49 o 
  -3   0   5     5023.06     5054.16    223.74 o 
  -2   0   5     3514.18     3360.14     57.61 o 
  -1   0   5      816.18      678.34     22.76 o 
   0   0   5    12558.05    11036.45    563.62 o 
   1   0   5     3292.94     3267.33     67.06 o 
   2   0   5      533.55      540.94     43.59 o 
   3   0   5     1620.58     1727.29     77.32 o 
   4   0   5     1552.98     1729.30     76.92 o 
   5   0   5     1498.90     1657.95    115.43 o 
   6   0   5       25.53       17.89      9.66 o 
   7   0   5        5.22        8.13     12.40 o 
 -10   1   5       38.25       51.82     22.76 o 
  -9   1   5        7.69       10.77     12.40 o 
  -8   1   5     1651.74     1568.43     77.43 o 
  -7   1   5       12.77       14.63     12.19 o 
  -6   1   5      141.17      175.64     15.01 o 
  -5   1   5      658.19      697.56     28.65 o 
  -4   1   5      681.15      695.28     27.94 o 
  -3   1   5     7514.12     6782.39    245.49 o 
  -2   1   5      198.80      159.80     10.73 o 
  -1   1   5     7012.41     6043.98    373.72 o 
   0   1   5     4697.01     4058.55     91.51 o 
   1   1   5     3355.49     3122.49     36.01 o 
   2   1   5     1350.93     1365.34     34.58 o 
   3   1   5     3503.50     3773.51     99.37 o 
   4   1   5       90.66      117.24     14.21 o 
   5   1   5      226.06      228.73     20.19 o 
   6   1   5      292.67      311.74     28.76 o 
 -10   2   5      222.71      184.32     36.17 o 
  -9   2   5      113.24      133.92     30.08 o 
  -8   2   5      185.49      206.67     32.11 o 
  -7   2   5      981.56      945.57     56.70 o 
  -6   2   5     1312.58     1219.10     58.73 o 
  -5   2   5      146.47      159.23     12.36 o 
  -4   2   5       16.77       10.52      4.34 o 
  -3   2   5      912.28      761.31     45.62 o 
  -2   2   5        0.36       -0.38      2.49 o 
  -1   2   5       62.56       40.62      6.65 o 
   0   2   5     9417.57     8464.99    737.17 o 
   1   2   5       78.35       74.77      6.87 o 
   2   2   5     1524.57     1600.37     36.68 o 
   3   2   5     1798.92     1943.37     44.62 o 
   4   2   5      346.22      413.29     23.53 o 
   5   2   5      300.91      357.05     37.80 o 
   6   2   5      224.01      195.29     32.72 o 
   7   2   5        4.14        9.75     18.70 o 
 -10   3   5        3.41       -4.88     10.97 o 
  -9   3   5       32.53       33.94     17.27 o 
  -8   3   5     1273.73     1245.92     70.31 o 
  -7   3   5       24.77       33.33     16.26 o 
  -6   3   5      144.43      145.91     23.98 o 
  -5   3   5      116.58      106.13     10.56 o 
  -4   3   5      546.45      544.40     41.25 o 
  -3   3   5     2288.42     2396.02    330.02 o 
  -2   3   5       95.74      307.20    180.15 o 
  -1   3   5     6942.55     6624.84   1003.08 o 
   0   3   5     2845.51     2332.53     60.56 o 
   1   3   5      196.62      190.74     10.65 o 
   2   3   5     2128.73     2278.47     77.22 o 
   3   3   5     2523.93     2721.89     89.21 o 
   4   3   5       43.75       47.15     18.90 o 
   5   3   5      304.72      322.10     37.60 o 
   6   3   5       31.93       30.69     19.92 o 
   7   3   5        3.32       -3.66     15.65 o 
  -9   4   5      524.01      524.30     50.40 o 
  -8   4   5      442.67      402.37     41.66 o 
  -7   4   5      360.95      380.42     38.00 o 
  -6   4   5     1259.80     1108.14     59.34 o 
  -5   4   5      130.71      140.83     22.96 o 
  -4   4   5      257.91      313.29     50.70 o 
  -3   4   5      596.11      573.24     88.70 o 
  -2   4   5      817.94      779.62    138.80 o 
  -1   4   5       82.86       87.05     16.26 o 
   0   4   5     4735.06     4587.96    704.86 o 
   1   4   5      209.82      190.55     28.65 o 
   2   4   5     2421.85     2677.18     87.38 o 
   3   4   5      837.34      867.13     54.06 o 
   4   4   5      150.07      170.91     30.08 o 
   5   4   5      374.87      402.98     42.88 o 
   6   4   5      351.73      353.19     43.49 o 
  -9   5   5      316.87      362.95     43.29 o 
  -8   5   5      774.85      825.27     59.75 o 
  -7   5   5        5.56       -6.30      8.13 o 
  -6   5   5      714.23      671.02     48.77 o 
  -5   5   5      593.76      568.80     42.07 o 
  -4   5   5       43.11       81.93     17.27 o 
  -3   5   5      232.42      240.88     25.10 o 
  -2   5   5      339.08      392.42     59.64 o 
  -1   5   5     2135.06     2256.85    386.21 o 
   0   5   5      215.93      238.18     42.68 o 
   1   5   5      347.41      356.36     68.08 o 
   2   5   5      588.66      712.28     48.37 o 
   3   5   5      658.86      713.29     52.23 o 
   4   5   5      118.47      103.03     26.62 o 
   5   5   5      536.15      569.41     53.85 o 
   6   5   5        0.38       -0.20     17.07 o 
  -9   6   5      435.55      532.43     52.84 o 
  -8   6   5      494.33      510.28     49.38 o 
  -7   6   5       96.78       74.78     22.56 o 
  -6   6   5      936.67      861.23     57.31 o 
  -5   6   5     1152.81      961.83     57.10 o 
  -4   6   5       56.77       47.96     16.46 o 
  -3   6   5      447.19      478.54    101.00 o 
  -2   6   5      163.96      185.67     16.48 o 
  -1   6   5       13.45       19.51      7.47 o 
   0   6   5      467.07      461.85     80.68 o 
   1   6   5      547.34      582.53     81.49 o 
   2   6   5     1107.74     1263.20     67.06 o 
   3   6   5      126.77      133.92     28.65 o 
   4   6   5      119.03      127.82     30.69 o 
   5   6   5      166.94      183.51     36.78 o 
  -8   7   5      168.28      207.08     36.38 o 
  -7   7   5       47.49       44.50     19.31 o 
  -6   7   5      946.60      787.26     56.49 o 
  -5   7   5       45.06       56.49     20.73 o 
  -4   7   5      396.71      337.34     35.77 o 
  -3   7   5      969.86     1096.19    231.57 o 
  -2   7   5        5.28        1.72      6.53 o 
  -1   7   5     1242.20     1278.34    225.06 o 
   0   7   5        0.38        1.29      6.08 o 
   1   7   5      172.39      202.97     51.52 o 
   2   7   5      121.95      102.83     25.20 o 
   3   7   5       15.66       23.78     15.85 o 
   4   7   5      122.82      128.64     32.31 o 
  -8   8   5       94.90       98.56     29.26 o 
  -7   8   5      562.76      619.81     54.46 o 
  -6   8   5      266.68      290.19     39.63 o 
  -5   8   5      200.98      179.85     31.70 o 
  -4   8   5       92.91       74.78     22.35 o 
  -3   8   5       69.02       67.06     20.73 o 
  -2   8   5        4.26       -0.05      6.54 o 
  -1   8   5       57.68       51.39     13.22 o 
   0   8   5        5.57       -0.20      7.37 o 
   1   8   5      170.00      182.47     30.89 o 
   2   8   5      225.10      283.89     38.81 o 
   3   8   5        1.06        2.03     13.41 o 
   4   8   5      164.81      158.18     20.63 o 
  -7   9   5      130.53      108.11     29.67 o 
  -6   9   5     1071.18     1117.49     73.36 o 
  -5   9   5       28.79       27.03     19.10 o 
  -4   9   5      501.89      432.04     44.71 o 
  -3   9   5      346.99      261.34     37.19 o 
  -2   9   5        2.99        1.26     13.41 o 
  -1   9   5       44.09       50.59     14.07 o 
   0   9   5       62.40       57.15     29.67 o 
   1   9   5      204.98      196.44     27.94 o 
   2   9   5       38.12       33.12     19.10 o 
  -6  10   5      138.84      147.54     33.73 o 
  -5  10   5        2.48        1.42     15.44 o 
  -4  10   5      281.97      289.38     42.27 o 
  -3  10   5      237.79      255.24     39.63 o 
  -2  10   5        4.69       -5.28     10.97 o 
  -1  10   5       74.55       72.00     13.82 o 
   0  10   5        0.37       -0.49      8.25 o 
   1  10   5        0.37        5.19      8.48 o 
  -4  11   5      412.54      490.97     52.84 o 
  -3  11   5      116.00       94.29     30.48 o 
  -2  11   5       41.10       44.50     21.54 o 
  -1  11   5       99.54       60.15     24.59 o 
  -1 -12   6       37.67       49.58     25.40 o 
  -3 -11   6      888.73      888.06     69.09 o 
  -2 -11   6      322.88      345.67     43.08 o 
  -1 -11   6      225.20      241.22     36.58 o 
   0 -11   6       41.08       52.68     15.79 o 
   1 -11   6        0.60        5.69     14.02 o 
   2 -11   6       48.07       42.07     20.73 o 
   3 -11   6       95.69      114.21     29.87 o 
  -5 -10   6       58.14       94.50     31.30 o 
  -4 -10   6     1306.86     1132.33     74.78 o 
  -3 -10   6     1391.66     1352.21     78.24 o 
  -2 -10   6       20.68       32.92     19.71 o 
  -1 -10   6      293.11      318.24     37.80 o 
   0 -10   6      830.54      715.78    125.18 o 
   1 -10   6      392.64      381.74     28.31 o 
   2 -10   6      106.53       87.59     25.40 o 
   3 -10   6       30.44       66.05     24.39 o 
   4 -10   6      110.02       86.57     28.04 o 
   5 -10   6        5.43        3.05     16.46 o 
  -6  -9   6      646.84      620.83     58.32 o 
  -5  -9   6      135.42      159.53     34.34 o 
  -4  -9   6      891.27      899.44     64.22 o 
  -3  -9   6     1577.54     1526.97     79.46 o 
  -2  -9   6       36.55       62.18     21.34 o 
  -1  -9   6     2937.89     3132.19    103.23 o 
   0  -9   6      459.77      434.15     67.77 o 
   1  -9   6      447.57      448.65     42.27 o 
   2  -9   6       12.79        7.52     14.43 o 
   3  -9   6       32.05       42.27     20.32 o 
   4  -9   6       30.27       52.02     22.76 o 
   5  -9   6      122.65      192.24     36.99 o 
  -7  -8   6      539.79      493.61     53.04 o 
  -6  -8   6       48.94       48.57     21.95 o 
  -5  -8   6        2.62       -3.66     12.40 o 
  -4  -8   6     3346.12     3313.25    113.60 o 
  -3  -8   6     1467.35     1474.75     73.56 o 
  -2  -8   6      286.92      273.12     33.12 o 
  -1  -8   6      968.97     1038.24     58.12 o 
   0  -8   6      587.56      538.26     43.49 o 
   1  -8   6        6.12        9.48     10.97 o 
   2  -8   6      332.29      320.95     23.96 o 
   3  -8   6       38.03       28.86     16.46 o 
   4  -8   6       43.64       54.87     23.37 o 
   5  -8   6        2.24       -0.61     13.41 o 
   6  -8   6        0.96       -8.33     15.85 o 
  -7  -7   6      141.97      146.93     32.92 o 
  -6  -7   6      620.96      616.97     53.45 o 
  -5  -7   6     1100.57     1133.55     66.86 o 
  -4  -7   6     1471.17     1440.40     71.94 o 
  -3  -7   6     1586.18     1692.60     75.19 o 
  -2  -7   6     1303.23     1366.64     65.03 o 
  -1  -7   6     7550.88     6971.74    938.36 o 
   0  -7   6     3841.59     3742.47    399.52 o 
   1  -7   6     2777.00     2902.23    227.30 o 
   2  -7   6      525.48      553.43     28.12 o 
   3  -7   6      292.35      339.17     37.19 o 
   4  -7   6        9.98        7.11     14.02 o 
   5  -7   6        4.43       -4.88     14.02 o 
   6  -7   6       17.30       41.66     21.95 o 
  -8  -6   6       13.86        3.94     10.91 o 
  -7  -6   6      579.23      549.30     51.21 o 
  -6  -6   6      104.20      111.16     26.82 o 
  -5  -6   6      618.25      570.63     46.54 o 
  -4  -6   6     3761.99     3783.90    109.33 o 
  -3  -6   6      135.33      173.55     26.62 o 
  -2  -6   6     3376.68     3498.59     96.93 o 
  -1  -6   6     6839.03     6287.38    820.79 o 
   0  -6   6      225.89      211.02     17.45 o 
   1  -6   6       33.45       40.75     12.29 o 
   2  -6   6     2904.00     2687.22    150.38 o 
   3  -6   6       95.27      111.56     14.43 o 
   4  -6   6      140.97      176.19     29.87 o 
   5  -6   6       12.86        8.54     12.19 o 
   6  -6   6       33.81       51.82     21.54 o 
   7  -6   6        2.86        9.96     16.46 o 
  -8  -5   6        5.35        9.64     11.92 o 
  -7  -5   6       92.05       81.49     16.90 o 
  -6  -5   6      151.35      177.21     29.87 o 
  -5  -5   6     1923.74     2176.05     83.32 o 
  -4  -5   6     1648.08     1587.74     68.28 o 
  -3  -5   6       39.91       32.72     14.02 o 
  -2  -5   6     4582.22     4694.52    106.49 o 
  -1  -5   6     3629.13     3400.04    428.79 o 
   0  -5   6     1145.53     1065.05     35.05 o 
   1  -5   6    11015.99    10471.60    179.24 o 
   2  -5   6      811.12      737.33     67.77 o 
   3  -5   6       56.42       54.87     10.86 o 
   4  -5   6      608.85      607.82     46.54 o 
   5  -5   6      136.17      148.96     28.65 o 
   6  -5   6        0.78       -8.33      9.96 o 
   7  -5   6      153.46      249.35     40.44 o 
  -9  -4   6      238.64      225.37     40.03 o 
  -8  -4   6       12.07        9.59     10.05 o 
  -7  -4   6      372.59      375.02     27.95 o 
  -6  -4   6       24.43       22.58     13.11 o 
  -5  -4   6      101.67       87.59     20.73 o 
  -3  -4   6       35.65       47.96     15.24 o 
  -2  -4   6     5468.30     5535.23    110.14 o 
  -1  -4   6     4212.10     3733.83    452.36 o 
   0  -4   6     1225.73     1094.44     64.52 o 
   1  -4   6      755.25      639.38     75.19 o 
   2  -4   6     4237.40     3856.78    407.15 o 
   3  -4   6        2.19        4.06      4.99 o 
   4  -4   6      558.88      569.64     55.28 o 
   5  -4   6      304.77      352.79     38.00 o 
   6  -4   6       66.73       81.90     23.98 o 
   7  -4   6        0.70       -2.24     12.60 o 
  -9  -3   6      296.98      292.84     42.68 o 
  -8  -3   6       28.45       22.04     11.55 o 
  -7  -3   6      320.96      314.06     24.64 o 
  -6  -3   6      261.35      237.92     20.16 o 
  -5  -3   6       70.85       82.53     13.05 o 
  -4  -3   6      761.70      775.47     60.05 o 
  -3  -3   6     1699.95     1611.37    105.37 o 
  -2  -3   6     8961.56     9208.42    558.54 o 
  -1  -3   6     4152.70     4297.56    197.07 o 
   0  -3   6      490.67      437.73     30.69 o 
   1  -3   6    11693.27    10372.64    536.70 o 
   2  -3   6      912.64      785.25    116.75 o 
   3  -3   6      208.26      208.69     41.15 o 
   4  -3   6      898.30      968.31    144.18 o 
   5  -3   6       25.44       64.22     19.92 o 
   6  -3   6        1.77       -2.03     10.77 o 
   7  -3   6      305.37      353.19     42.68 o 
  -9  -2   6      105.50       73.77     25.20 o 
  -8  -2   6      178.96      171.52     31.30 o 
  -7  -2   6     1060.56     1138.92    163.18 o 
  -6  -2   6        9.81       12.24      7.27 o 
  -5  -2   6     2207.91     2296.15    137.88 o 
  -4  -2   6       35.28       32.21      8.01 o 
  -3  -2   6      493.43      522.97     37.60 o 
  -2  -2   6     2819.25     2604.24     96.43 o 
  -1  -2   6     2062.67     1982.73     53.90 o 
   0  -2   6     4952.49     4321.95     93.28 o 
   1  -2   6     5763.42     4881.93    346.89 o 
   2  -2   6     1388.21     1322.47    164.81 o 
   3  -2   6      314.67      298.84     68.59 o 
   4  -2   6     1173.60     1270.34    125.79 o 
   5  -2   6      323.13      389.11     25.73 o 
   6  -2   6       67.33       79.25     23.78 o 
   7  -2   6       52.31       61.57     22.35 o 
  -9  -1   6      300.47      261.54     39.63 o 
  -8  -1   6        5.03        8.74     13.62 o 
  -7  -1   6     1084.20     1120.77    115.73 o 
  -6  -1   6        0.45        1.17      5.23 o 
  -5  -1   6       97.05      114.63     20.12 o 
  -4  -1   6     1062.64     1082.93     48.16 o 
  -3  -1   6     2893.02     2955.53    128.84 o 
  -2  -1   6     1186.46     1017.06     26.37 o 
  -1  -1   6        6.59        8.79      3.45 o 
   0  -1   6     3879.93     3490.25     76.61 o 
   1  -1   6     2681.64     2289.89     55.99 o 
   2  -1   6      287.27      266.96     23.57 o 
   3  -1   6     1361.52     1349.67    137.88 o 
   4  -1   6     1718.80     1883.82    111.26 o 
   5  -1   6       61.29       60.50     13.63 o 
   6  -1   6      104.53      120.51     25.81 o 
   7  -1   6      262.21      263.17     38.00 o 
 -10   0   6      661.55      602.74     56.70 o 
  -9   0   6      212.28      227.40     36.99 o 
  -8   0   6     1190.91     1064.65     65.44 o 
  -7   0   6     1532.90     1543.03     72.55 o 
  -6   0   6      581.00      646.39     54.26 o 
  -5   0   6     1792.02     1886.26    153.12 o 
  -4   0   6        0.33        2.46      3.90 o 
  -3   0   6      853.90      851.82     26.53 o 
  -2   0   6     1568.10     1408.20     36.07 o 
  -1   0   6        7.71       11.18      3.81 o 
   0   0   6     5958.15     5304.58     67.05 o 
   1   0   6     8193.61     7652.86    146.82 o 
   2   0   6     1969.21     2073.70    104.96 o 
   3   0   6     1138.28     1115.87     36.83 o 
   4   0   6      559.00      664.74     33.84 o 
   5   0   6       46.12       64.41     14.15 o 
   6   0   6      436.88      531.02     43.69 o 
 -10   1   6      210.74      217.24     39.42 o 
  -9   1   6       14.95       25.61     17.48 o 
  -8   1   6      264.90      253.62     35.97 o 
  -7   1   6     2281.82     2364.43     89.82 o 
  -6   1   6      117.18      109.19     21.13 o 
  -5   1   6       63.53       73.07     10.62 o 
  -4   1   6     2431.25     2476.62     81.29 o 
  -3   1   6      303.58      297.10     16.17 o 
  -2   1   6      595.07      508.03     39.22 o 
  -1   1   6      894.49      849.01     44.50 o 
   0   1   6     2923.17     2483.17     51.19 o 
   1   1   6      190.90      184.65     10.90 o 
   2   1   6       77.07       84.99     11.18 o 
   3   1   6     4002.30     4232.16    216.83 o 
   4   1   6      446.47      450.66     25.60 o 
   5   1   6       63.11       38.20     18.70 o 
   6   1   6        3.59       12.80     16.26 o 
 -10   2   6      692.90      693.78     60.76 o 
  -9   2   6       60.44       31.50     18.90 o 
  -8   2   6     1421.27     1478.81     77.43 o 
  -7   2   6      338.06      354.82     36.78 o 
  -6   2   6      289.54      292.84     30.08 o 
  -5   2   6     3111.07     3023.56    154.14 o 
  -4   2   6       39.98       35.13      7.74 o 
  -3   2   6      111.27      106.21     11.06 o 
  -2   2   6     1284.51     1208.21     93.89 o 
  -1   2   6       58.83       86.93      9.72 o 
   0   2   6     2479.38     2275.91    130.57 o 
   1   2   6     2614.24     2442.65     79.15 o 
   2   2   6     2130.83     2099.88     45.40 o 
   3   2   6      375.90      389.57     36.17 o 
   4   2   6      403.84      414.56     40.03 o 
   5   2   6      231.82      239.80     34.75 o 
   6   2   6      124.88      180.46     33.33 o 
  -9   3   6       27.70       33.94     16.87 o 
  -8   3   6     1569.05     1511.94     79.05 o 
  -7   3   6     1316.52     1249.18     67.06 o 
  -6   3   6      350.11      323.93     32.51 o 
  -5   3   6      997.76     1036.95     53.95 o 
  -4   3   6     1428.51     1324.95     84.23 o 
  -3   3   6      688.74      758.17    101.91 o 
  -2   3   6      393.78      346.23     51.31 o 
  -1   3   6       55.00       63.63     16.36 o 
   0   3   6     1515.98     1399.62    120.51 o 
   1   3   6        0.01        0.19      3.83 o 
   2   3   6      323.60      342.62     33.53 o 
   3   3   6     1769.97     1936.25     80.27 o 
   4   3   6      169.61      179.24     31.09 o 
   5   3   6      244.20      229.43     35.97 o 
   6   3   6      337.05      322.91     43.69 o 
  -9   4   6      306.93      337.34     41.46 o 
  -8   4   6     1151.01     1165.04     71.74 o 
  -7   4   6      404.00      437.73     42.88 o 
  -6   4   6      115.62      106.28     23.78 o 
  -5   4   6     1590.62     1524.54     66.66 o 
  -4   4   6     1625.72     1763.37    290.50 o 
  -3   4   6      156.04      160.83     23.17 o 
  -2   4   6      515.37      561.15     44.71 o 
  -1   4   6      200.07      256.36     17.61 o 
   0   4   6      122.51      111.97     24.59 o 
   1   4   6      378.06      376.96     22.24 o 
   2   4   6     1372.61     1521.89     70.11 o 
   3   4   6      597.62      702.12     52.02 o 
   4   4   6       26.29       22.35     16.66 o 
   5   4   6      224.90      214.19     36.17 o 
   6   4   6       37.56       54.06     24.79 o 
  -9   5   6      111.55       98.76     28.45 o 
  -8   5   6      728.29      770.60     60.15 o 
  -7   5   6      150.94      154.45     30.08 o 
  -6   5   6      826.70      790.11     53.65 o 
  -5   5   6     1704.36     1487.14     68.69 o 
  -4   5   6      167.36      195.70     28.86 o 
  -3   5   6        1.73        5.48      6.60 o 
  -2   5   6     1442.28     1479.41    203.42 o 
  -1   5   6        2.89        2.38      6.10 o 
   0   5   6     1671.56     1561.68    223.34 o 
   1   5   6      465.33      495.43     76.31 o 
   2   5   6       48.19       85.76     22.76 o 
   3   5   6      217.99      237.97     35.16 o 
   4   5   6       65.49       62.18     23.37 o 
   5   5   6      222.37      268.25     41.46 o 
  -9   6   6      265.65      307.06     44.10 o 
  -8   6   6      500.19      546.04     52.02 o 
  -7   6   6        0.21       11.38     16.05 o 
  -6   6   6     1117.21     1089.24     65.03 o 
  -5   6   6      894.03      802.71     54.46 o 
  -4   6   6      157.03      132.90     25.00 o 
  -3   6   6     1630.83     1809.85    352.18 o 
  -2   6   6      739.02      824.12    138.29 o 
  -1   6   6     1098.36      985.43    112.28 o 
   0   6   6      583.99      554.90     80.37 o 
   1   6   6      560.40      521.49     83.93 o 
   2   6   6      542.35      632.82     50.60 o 
   3   6   6       70.04       85.76     25.61 o 
   4   6   6      132.94      115.22     30.48 o 
  -8   7   6      221.79      305.03     42.88 o 
  -7   7   6       21.80        8.33     16.05 o 
  -6   7   6      578.30      559.46     49.79 o 
  -5   7   6      846.86      878.51     59.75 o 
  -4   7   6       95.79       72.35     21.95 o 
  -3   7   6      485.53      516.65     74.38 o 
  -2   7   6       43.22       53.48     13.00 o 
  -1   7   6      121.04      140.78     30.18 o 
   0   7   6       57.44       54.19     13.51 o 
   1   7   6        1.33       -1.40      6.59 o 
   2   7   6       67.89       66.05     22.76 o 
   3   7   6      126.42      125.38     30.28 o 
   4   7   6       27.56       14.83     18.29 o 
  -7   8   6       32.11       43.08     21.74 o 
  -6   8   6      965.54      929.11     65.64 o 
  -5   8   6      133.47      148.75     31.50 o 
  -4   8   6       31.82       21.95     15.65 o 
  -3   8   6      571.60      524.71     46.74 o 
  -2   8   6      599.04      620.44    120.81 o 
  -1   8   6        0.75       -3.34      6.98 o 
   0   8   6      310.69      275.60     55.58 o 
   1   8   6        1.47       -3.75      7.46 o 
   2   8   6        0.99       -0.61     11.79 o 
   3   8   6      133.59      134.53     33.33 o 
  -7   9   6       76.97       84.34     28.86 o 
  -6   9   6      134.81      173.34     35.97 o 
  -5   9   6      373.13      392.01     45.11 o 
  -4   9   6      561.71      626.92     55.07 o 
  -3   9   6      574.84      557.83     51.62 o 
  -2   9   6       28.81       30.55     12.69 o 
  -1   9   6        6.40        8.79     10.07 o 
   0   9   6      208.54      198.58     30.48 o 
   1   9   6       18.85        4.22      9.22 o 
   2   9   6       66.03       68.89     26.22 o 
  -5  10   6       13.74        8.94     17.88 o 
  -4  10   6       60.92       70.11     27.03 o 
  -3  10   6      457.21      462.12     50.40 o 
  -2  10   6       81.49       76.41     26.42 o 
  -1  10   6      142.67      145.19     22.45 o 
   0  10   6      149.04      145.88     23.28 o 
  -3 -11   7      584.94      626.32     59.75 o 
  -2 -11   7      714.40      773.44     62.18 o 
  -1 -11   7       64.69       80.68     26.82 o 
   0 -11   7      975.97     1022.58    116.04 o 
   1 -11   7      279.44      211.35     35.77 o 
   2 -11   7        0.10       -1.63     15.65 o 
   3 -11   7        2.81       -5.28     16.87 o 
  -5 -10   7       68.16       92.87     31.50 o 
  -4 -10   7      132.12      136.36     33.94 o 
  -3 -10   7     2078.74     2186.82    100.59 o 
  -2 -10   7       82.38      100.80     27.43 o 
  -1 -10   7      676.73      698.66     55.07 o 
   0 -10   7      510.09      500.98     60.56 o 
   1 -10   7     1065.73      975.65     65.03 o 
   2 -10   7       31.87       44.30     21.74 o 
   3 -10   7     1181.56     1181.30     75.19 o 
   4 -10   7        5.25        8.54     18.09 o 
  -6  -9   7      147.22      112.79     31.91 o 
  -5  -9   7       59.96       71.94     26.42 o 
  -4  -9   7     1663.06     1683.25     87.38 o 
  -3  -9   7      111.83      117.66     29.26 o 
  -2  -9   7      602.80      596.24     50.60 o 
  -1  -9   7     1278.87     1342.86     70.92 o 
   0  -9   7     1598.01     1543.10    191.74 o 
   1  -9   7       41.55       53.13     14.42 o 
   2  -9   7      500.00      502.96     48.77 o 
   3  -9   7        2.62       14.63     15.85 o 
   4  -9   7      280.62      302.18     42.88 o 
   5  -9   7      116.72      155.46     36.78 o 
  -6  -8   7      271.99      268.04     41.05 o 
  -5  -8   7       26.37       46.94     22.15 o 
  -4  -8   7      803.88      831.77     59.75 o 
  -3  -8   7     2475.57     2652.59     99.78 o 
  -2  -8   7      512.26      515.56     45.52 o 
  -1  -8   7     1408.21     1244.38    199.66 o 
   0  -8   7     2226.61     2156.68     81.59 o 
   1  -8   7     1494.93     1520.72     65.33 o 
   2  -8   7      481.46      502.34     30.09 o 
   3  -8   7     1757.28     1781.81     85.55 o 
   4  -8   7        6.63        3.05     15.24 o 
   5  -8   7        0.95        4.27     15.65 o 
  -7  -7   7        9.30       11.79     18.09 o 
  -6  -7   7      290.16      280.44     39.22 o 
  -5  -7   7       65.19       64.01     23.57 o 
  -4  -7   7     2052.48     2097.00     87.99 o 
  -3  -7   7      547.88      608.03     47.55 o 
  -2  -7   7      131.79      145.91     27.03 o 
  -1  -7   7     5126.32     4831.95    654.87 o 
   0  -7   7      304.64      274.27     36.48 o 
   1  -7   7       49.36       45.76     11.72 o 
   2  -7   7     2330.38     2193.95     80.17 o 
   3  -7   7      102.62       84.94     23.98 o 
   4  -7   7      145.66      174.97     32.92 o 
   5  -7   7      319.79      381.64     45.52 o 
   6  -7   7        6.17       11.58     16.05 o 
  -8  -6   7      240.78      223.91     27.92 o 
  -7  -6   7       27.42       33.33     20.12 o 
  -6  -6   7      491.09      579.78     50.19 o 
  -5  -6   7      189.91      213.17     32.11 o 
  -4  -6   7      485.63      515.56     43.49 o 
  -3  -6   7      360.50      399.12     37.60 o 
  -2  -6   7     1135.03     1241.25     61.17 o 
  -1  -6   7     5791.85     5369.49    680.78 o 
   0  -6   7      162.95      127.65     16.16 o 
   1  -6   7     2012.35     1873.34     51.37 o 
   2  -6   7      760.72      732.18     33.24 o 
   3  -6   7     2366.88     2326.46    160.54 o 
   4  -6   7      199.22      243.66     34.34 o 
   5  -6   7      459.39      523.49     49.38 o 
   6  -6   7       90.66      114.00     30.69 o 
  -8  -5   7      307.40      319.05     33.73 o 
  -7  -5   7       40.70       48.47     14.54 o 
  -6  -5   7      863.52      761.95     37.98 o 
  -5  -5   7      227.74      226.18     31.09 o 
  -4  -5   7      644.68      635.66     45.52 o 
  -3  -5   7      142.96      114.41     22.35 o 
  -2  -5   7     1925.67     1976.90     73.16 o 
  -1  -5   7     2243.91     1995.23    288.26 o 
   0  -5   7      431.45      409.67     45.11 o 
   1  -5   7     1231.76     1137.22     39.42 o 
   2  -5   7     5332.39     4835.94    437.83 o 
   3  -5   7       74.42       68.62     14.23 o 
   4  -5   7        7.18       -6.50      9.35 o 
   5  -5   7      511.71      650.50     53.65 o 
   6  -5   7       49.50       45.72     20.73 o 
  -9  -4   7      396.07      331.65     46.33 o 
  -8  -4   7      310.11      304.99     33.53 o 
  -7  -4   7      159.12      146.98     20.18 o 
  -6  -4   7      867.15      862.24     65.94 o 
  -5  -4   7       28.80       39.87     10.99 o 
  -4  -4   7      633.59      635.70     63.20 o 
  -3  -4   7      224.54      299.14     30.08 o 
  -2  -4   7     1073.84     1177.44     54.87 o 
  -1  -4   7     4658.03     4202.46    348.01 o 
   0  -4   7        0.27        3.80      5.17 o 
   1  -4   7     1401.71     1237.66     96.22 o 
   2  -4   7     1325.97     1410.08     43.24 o 
   3  -4   7      380.81      343.91     27.94 o 
   4  -4   7      798.45      831.89     84.94 o 
   5  -4   7      348.80      434.48     43.49 o 
   6  -4   7        7.96        2.64     11.58 o 
  -9  -3   7     1050.01     1015.88     72.35 o 
  -8  -3   7       36.58       49.17     14.07 o 
  -7  -3   7      475.57      510.78     64.32 o 
  -6  -3   7     3940.23     4073.07    365.99 o 
  -5  -3   7       36.71       41.29     10.59 o 
  -4  -3   7      275.27      313.08     19.84 o 
  -3  -3   7     1319.11     1316.44    122.03 o 
  -2  -3   7     2763.55     2865.80    101.61 o 
  -1  -3   7      644.44      662.97     35.97 o 
   0  -3   7      231.27      244.40     21.44 o 
   1  -3   7     3993.78     3727.38    221.61 o 
   2  -3   7     3069.45     2818.57    254.53 o 
   3  -3   7        7.58        1.90      6.22 o 
   4  -3   7     1083.96     1104.52    179.03 o 
   5  -3   7      359.84      386.93     40.64 o 
   6  -3   7        0.06       18.09     15.85 o 
  -9  -2   7      291.59      285.11     43.08 o 
  -8  -2   7      111.40       83.73     24.39 o 
  -7  -2   7       88.61      112.09     16.81 o 
  -6  -2   7     2048.16     2195.99    193.16 o 
  -5  -2   7      393.69      407.06     39.42 o 
  -4  -2   7     1852.74     1967.80    109.03 o 
  -3  -2   7       80.17       96.89     11.13 o 
  -2  -2   7      160.17      178.73     12.29 o 
  -1  -2   7      728.53      624.02     26.44 o 
   0  -2   7      428.31      325.55     35.66 o 
   1  -2   7     2164.38     1884.65    230.96 o 
   2  -2   7      824.23      739.21     30.52 o 
   3  -2   7      452.19      425.94     53.55 o 
   4  -2   7      427.84      455.93     32.82 o 
   5  -2   7      839.63      893.24     48.26 o 
   6  -2   7        0.06       -9.35     11.79 o 
  -9  -1   7     1495.11     1467.43     83.32 o 
  -8  -1   7        4.16        3.66     12.19 o 
  -7  -1   7     1155.72     1245.17     87.99 o 
  -6  -1   7     2956.20     3086.97    268.04 o 
  -5  -1   7        6.00       24.61     18.59 o 
  -4  -1   7      144.42      161.88     15.14 o 
  -3  -1   7     3935.97     4043.50     75.19 o 
  -2  -1   7     4035.67     4047.87     54.59 o 
  -1  -1   7      241.70      236.49     11.87 o 
   0  -1   7      573.31      514.27     23.78 o 
   1  -1   7     1461.81     1333.39     38.55 o 
   2  -1   7      595.39      603.87     49.99 o 
   3  -1   7      178.77      181.44     17.82 o 
   4  -1   7     2437.31     2642.82    165.32 o 
   5  -1   7       48.44       52.87     13.68 o 
   6  -1   7      105.65       81.29     24.39 o 
  -9   0   7      111.30      107.10     29.87 o 
  -8   0   7      661.41      695.82     53.65 o 
  -7   0   7     2302.68     2194.54     87.18 o 
  -6   0   7     1050.05     1126.73     63.20 o 
  -5   0   7       26.08       33.14      8.69 o 
  -4   0   7     5186.15     5098.91     85.86 o 
  -3   0   7      487.71      488.52     21.40 o 
  -2   0   7       88.38       93.94      9.81 o 
  -1   0   7      795.23      682.79     21.34 o 
   0   0   7      293.47      270.46     17.63 o 
   1   0   7     1124.53     1057.46     33.88 o 
   2   0   7      507.21      481.09     39.53 o 
   3   0   7     1448.18     1463.34     96.12 o 
   4   0   7       78.76       99.56     16.97 o 
   5   0   7      323.54      381.33     43.29 o 
   6   0   7      134.43      159.73     30.89 o 
  -9   1   7      115.23      108.31     29.06 o 
  -8   1   7       19.76       34.75     18.09 o 
  -7   1   7     2757.93     2865.16     99.98 o 
  -6   1   7      975.43      937.78     48.16 o 
  -5   1   7     1422.00     1389.59     69.20 o 
  -4   1   7      890.88      834.79     29.67 o 
  -3   1   7     2518.86     2335.44     59.44 o 
  -2   1   7     1088.38      949.97     66.86 o 
  -1   1   7      271.72      250.89     14.58 o 
   0   1   7       93.88       99.77      8.23 o 
   1   1   7        5.22        7.94      5.70 o 
   2   1   7        3.10        1.96      5.81 o 
   3   1   7        7.10        5.28      8.94 o 
   4   1   7     1106.56     1087.01     62.39 o 
   5   1   7        0.54       15.65     16.05 o 
   6   1   7      364.46      409.08     45.72 o 
  -9   2   7      113.23      118.68     30.48 o 
  -8   2   7     1276.89     1268.89     72.55 o 
  -7   2   7     1049.01     1125.42     64.22 o 
  -6   2   7      558.27      530.40     41.46 o 
  -5   2   7     1011.88     1012.25     35.05 o 
  -4   2   7     4771.79     4542.43     80.47 o 
  -3   2   7       23.83       18.73      6.48 o 
  -2   2   7      887.39      821.05     82.40 o 
  -1   2   7      985.23      982.40     70.01 o 
   0   2   7      181.55      198.71     14.35 o 
   1   2   7      714.33      721.89     35.05 o 
   2   2   7       35.14       20.73     12.80 o 
   3   2   7     1277.46     1266.65     66.45 o 
   4   2   7        6.62        3.86     13.01 o 
   5   2   7      220.91      182.90     33.94 o 
   6   2   7      127.24      144.49     33.12 o 
  -9   3   7        4.59       -4.47     12.80 o 
  -8   3   7      147.16      129.25     30.28 o 
  -7   3   7     2452.80     2518.06     96.32 o 
  -6   3   7       63.55       57.31     18.90 o 
  -5   3   7     1883.41     1897.80    147.64 o 
  -4   3   7     2118.51     2151.96     77.73 o 
  -3   3   7      299.82      282.79     18.25 o 
  -2   3   7      607.80      499.40     47.65 o 
  -1   3   7      434.93      377.11     53.34 o 
   0   3   7       92.05       97.36     12.21 o 
   1   3   7       81.37       83.04     11.80 o 
   2   3   7       43.01       50.60     18.70 o 
   3   3   7       19.05       25.40     16.66 o 
   4   3   7      219.56      208.70     34.34 o 
   5   3   7       11.91       -3.66     16.05 o 
  -9   4   7       19.15       -1.63     13.41 o 
  -8   4   7     1299.76     1504.62     81.90 o 
  -7   4   7      275.74      311.94     37.39 o 
  -6   4   7       52.16       53.85     18.90 o 
  -5   4   7     2554.53     2388.61     85.35 o 
  -4   4   7     1432.28     1455.64    150.69 o 
  -3   4   7       44.21       56.91     10.77 o 
  -2   4   7     3105.43     3079.99    337.24 o 
  -1   4   7      226.85      244.91     18.21 o 
   0   4   7        0.06       -1.53      8.74 o 
   1   4   7      475.79      472.49     25.77 o 
   2   4   7        4.37        2.24     12.80 o 
   3   4   7      431.17      424.11     43.08 o 
   4   4   7       23.83       29.06     19.10 o 
   5   4   7       16.40       10.36     17.88 o 
  -9   5   7       40.77       49.99     22.76 o 
  -8   5   7       95.54       89.42     28.04 o 
  -7   5   7      452.23      492.19     47.96 o 
  -6   5   7       53.86       59.14     21.34 o 
  -5   5   7     3089.20     2890.56     98.36 o 
  -4   5   7     1406.01     1528.79    216.93 o 
  -3   5   7      464.37      496.26     78.24 o 
  -2   5   7     1251.84     1203.96    144.28 o 
  -1   5   7     1103.29     1203.79    172.94 o 
   0   5   7       11.31        9.79      9.45 o 
   1   5   7       55.16       67.57     13.54 o 
   2   5   7       17.87       30.28     16.26 o 
   3   5   7        2.40        7.93     14.63 o 
   4   5   7       93.12       94.70     29.06 o 
  -8   6   7      635.70      691.55     59.34 o 
  -7   6   7       25.68       18.70     17.07 o 
  -6   6   7      200.88      182.49     31.91 o 
  -5   6   7      907.05      946.38     59.75 o 
  -4   6   7      170.66      164.81     28.04 o 
  -3   6   7      203.71      240.85     24.69 o 
  -2   6   7     3285.78     3440.44    557.02 o 
  -1   6   7       75.69       59.46     12.91 o 
   0   6   7      351.59      352.61     74.68 o 
   1   6   7      518.04      461.33     32.51 o 
   2   6   7        8.59        3.45     12.40 o 
   3   6   7       48.54       56.29     23.78 o 
   4   6   7       15.99        1.22     17.48 o 
  -8   7   7       38.97       31.91     21.54 o 
  -7   7   7       38.63       59.95     23.98 o 
  -6   7   7      191.44      178.22     34.14 o 
  -5   7   7      684.85      609.25     51.01 o 
  -4   7   7      211.73      164.81     29.87 o 
  -3   7   7      505.48      656.84    147.54 o 
  -2   7   7      626.49      721.65    101.00 o 
  -1   7   7       25.62       41.27     12.41 o 
   0   7   7      150.46      132.76     19.01 o 
   1   7   7      117.57      112.72     18.48 o 
   2   7   7        0.50        0.61     12.19 o 
   3   7   7       28.10       26.42     19.51 o 
  -7   8   7        8.80       -2.44     15.85 o 
  -6   8   7      204.70      230.65     39.02 o 
  -5   8   7      337.57      367.01     42.47 o 
  -4   8   7       17.13        9.55     14.63 o 
  -3   8   7      157.36      160.34     30.69 o 
  -2   8   7     1588.90     1800.54    355.12 o 
  -1   8   7       51.14       40.53     13.20 o 
   0   8   7      342.50      350.56     62.39 o 
   1   8   7      186.55      184.38     30.48 o 
   2   8   7        5.35       -5.08     12.60 o 
  -6   9   7      127.45      152.21     35.16 o 
  -5   9   7      119.77      111.57     31.09 o 
  -4   9   7        0.62        0.41     14.63 o 
  -3   9   7      595.25      605.18     54.87 o 
  -2   9   7       97.37      112.13     19.25 o 
  -1   9   7       19.05       19.73     11.90 o 
   0   9   7      138.33      153.79     22.97 o 
  -4  10   7      101.42      119.49     33.53 o 
  -3  10   7      102.31       91.04     30.08 o 
  -2  10   7       95.41      108.11     31.50 o 
  -2 -11   8      212.30      250.36     41.86 o 
  -1 -11   8       61.14       71.94     27.64 o 
   0 -11   8     1442.88     1491.55    141.34 o 
   1 -11   8      715.06      641.96     58.73 o 
  -4 -10   8       44.92       75.60     27.84 o 
  -3 -10   8      235.75      247.92     40.03 o 
  -2 -10   8      681.13      821.20     63.00 o 
  -1 -10   8      717.94      787.87     59.75 o 
   0 -10   8      461.82      456.78     32.89 o 
   1 -10   8      649.18      563.72     52.63 o 
   2 -10   8       30.60       48.57     23.37 o 
   3 -10   8      942.50      954.92     70.92 o 
  -5  -9   8      100.91       99.78     30.28 o 
  -4  -9   8        9.75       21.74     20.73 o 
  -3  -9   8     1049.72      994.14     68.08 o 
  -2  -9   8        6.14       16.05     17.88 o 
  -1  -9   8        2.37       19.51     17.88 o 
   0  -9   8     2298.96     2257.00    110.55 o 
   1  -9   8      269.66      250.55     24.93 o 
   2  -9   8       37.29       42.07     21.54 o 
   3  -9   8      288.77      288.77     42.07 o 
   4  -9   8        5.64        2.03     18.29 o 
  -6  -8   8      179.17      194.68     36.78 o 
  -5  -8   8       79.09       64.22     24.59 o 
  -4  -8   8       28.99       25.61     17.88 o 
  -3  -8   8       65.41       79.86     25.00 o 
  -2  -8   8      442.05      430.01     42.68 o 
  -1  -8   8     1117.25     1181.50     66.05 o 
   0  -8   8     1254.36     1247.39     80.17 o 
   1  -8   8      207.15      194.91     21.63 o 
   2  -8   8      501.39      485.68     31.16 o 
   3  -8   8     1167.21     1142.69     72.35 o 
   4  -8   8      489.40      545.64     54.67 o 
   5  -8   8      383.48      484.67     54.87 o 
  -7  -7   8       70.99      110.55     31.91 o 
  -6  -7   8       52.84       39.83     21.34 o 
  -5  -7   8      404.90      452.97     46.54 o 
  -4  -7   8       26.48       18.29     18.09 o 
  -3  -7   8      229.69      237.97     33.94 o 
  -2  -7   8       86.71       68.08     21.95 o 
  -1  -7   8      471.40      430.87     88.50 o 
   0  -7   8     1816.97     1778.36    132.70 o 
   1  -7   8        0.07       -2.96      7.76 o 
   2  -7   8     2123.42     2045.83     59.22 o 
   3  -7   8     1185.10     1150.41     70.52 o 
   4  -7   8       40.44       31.50     18.09 o 
   5  -7   8        6.06       -2.85     13.82 o 
  -8  -6   8      633.09      620.45     41.16 o 
  -7  -6   8      531.54      485.63     96.73 o 
  -6  -6   8      358.67      374.48     29.00 o 
  -5  -6   8      425.96      485.69     45.72 o 
  -4  -6   8       33.61       33.53     17.48 o 
  -3  -6   8       78.22       84.34     22.96 o 
  -2  -6   8        3.68        1.22     10.57 o 
  -1  -6   8      176.77      155.47     18.23 o 
   0  -6   8     1022.26      915.18     39.12 o 
   1  -6   8       13.54       13.95      9.29 o 
   2  -6   8     1112.28     1005.43     48.37 o 
   3  -6   8      964.76      911.44    121.12 o 
   4  -6   8       19.33       19.51     16.26 o 
   5  -6   8      780.47      862.25     65.44 o 
  -8  -5   8     1728.30     1691.02    164.71 o 
  -7  -5   8       90.08       88.96     17.75 o 
  -6  -5   8      804.84      758.19     38.18 o 
  -5  -5   8     1490.78     1523.59    141.74 o 
  -4  -5   8        7.47       17.07     14.02 o 
  -3  -5   8      337.18      316.00     33.94 o 
  -2  -5   8      417.75      356.65     34.75 o 
  -1  -5   8      538.64      481.56     32.82 o 
   0  -5   8      130.72      118.18     15.74 o 
   1  -5   8       42.40       39.50     10.99 o 
   2  -5   8      953.89      727.72     46.94 o 
   3  -5   8      290.65      278.13     22.97 o 
   4  -5   8      258.21      280.24     37.19 o 
   5  -5   8      301.62      380.42     44.71 o 
   6  -5   8       92.81      147.33     33.94 o 
  -8  -4   8      253.67      281.76     28.33 o 
  -7  -4   8       57.68       49.55     14.29 o 
  -6  -4   8     3055.29     3185.31    269.16 o 
  -5  -4   8     1966.61     1876.92    105.88 o 
  -4  -4   8       35.09       24.19      8.37 o 
  -3  -4   8      610.92      564.86     25.51 o 
  -2  -4   8       13.64       19.31     12.19 o 
  -1  -4   8       18.03       18.59      8.46 o 
   0  -4   8     1012.10      976.49     63.51 o 
   1  -4   8      938.06      773.93     61.68 o 
   2  -4   8     1490.16     1307.95     46.03 o 
   3  -4   8      500.82      484.98     28.92 o 
   4  -4   8       49.50       58.01     14.23 o 
   5  -4   8      635.34      705.16     57.31 o 
   6  -4   8      113.36      115.83     30.28 o 
  -9  -3   8      600.64      608.43     57.71 o 
  -8  -3   8     1539.00     1656.55    109.74 o 
  -7  -3   8      744.53      783.31     86.06 o 
  -6  -3   8     1216.14     1201.69     71.33 o 
  -5  -3   8     1459.14     1541.00    113.50 o 
  -4  -3   8      213.21      196.93     27.94 o 
  -3  -3   8     1047.31      965.48     40.44 o 
  -2  -3   8      851.39      829.13     47.15 o 
  -1  -3   8     1416.43     1241.75     40.43 o 
   0  -3   8      332.69      325.44     21.91 o 
   1  -3   8        2.08       -1.13      6.11 o 
   2  -3   8      796.21      708.15     38.81 o 
   3  -3   8        8.32        2.23      7.21 o 
   4  -3   8      156.95      141.25     18.89 o 
   5  -3   8      579.46      682.61     54.67 o 
   6  -3   8        5.08        1.02     14.23 o 
  -9  -2   8     1045.95      976.26     70.72 o 
  -8  -2   8      277.44      298.53     39.83 o 
  -7  -2   8      277.20      263.55     23.21 o 
  -6  -2   8     2812.36     2989.98    210.33 o 
  -5  -2   8      422.43      435.79     24.84 o 
  -4  -2   8      109.66      116.06     13.57 o 
  -3  -2   8     2959.71     2799.11     79.25 o 
  -2  -2   8       33.11       29.06     12.40 o 
  -1  -2   8        6.19       21.95     11.38 o 
   0  -2   8     1206.85     1154.03     77.02 o 
   1  -2   8      376.57      372.04     23.11 o 
   2  -2   8      415.76      409.18     25.06 o 
   3  -2   8       15.99        8.00      7.66 o 
   4  -2   8      553.35      550.44     73.16 o 
   5  -2   8       72.49       91.96     17.75 o 
   6  -2   8      128.92      165.62     33.12 o 
  -9  -1   8      541.38      497.07     50.60 o 
  -8  -1   8      263.13      276.17     38.20 o 
  -7  -1   8     1936.41     2170.78    215.31 o 
  -6  -1   8     9833.51    10568.43    488.33 o 
  -5  -1   8      164.61      175.05     16.83 o 
  -4  -1   8     3079.30     3045.28     76.82 o 
  -3  -1   8     2028.50     1922.93     43.31 o 
  -2  -1   8     2607.80     2473.44     45.62 o 
  -1  -1   8     1164.78     1017.91     50.60 o 
   0  -1   8       37.12       27.42      8.40 o 
   1  -1   8        9.29        9.77      6.86 o 
   2  -1   8      321.77      282.48     26.72 o 
   3  -1   8       74.82       70.76     13.79 o 
   4  -1   8      273.06      285.11     23.71 o 
   5  -1   8      407.30      406.85     29.53 o 
  -9   0   8      520.73      570.23     55.07 o 
  -8   0   8       33.17       40.85     19.51 o 
  -7   0   8      808.21      828.72     55.48 o 
  -6   0   8      667.56      754.96     63.51 o 
  -5   0   8      410.17      425.16     51.01 o 
  -4   0   8     3494.14     3531.33     62.75 o 
  -3   0   8     4406.64     4114.15     63.83 o 
  -2   0   8      549.52      510.53     21.56 o 
  -1   0   8        6.50        4.27      7.93 o 
   0   0   8     1238.70     1153.04     38.61 o 
   1   0   8       84.59       98.46     13.62 o 
   2   0   8       42.06       29.63     10.97 o 
   3   0   8      168.03      142.26     17.57 o 
   4   0   8      213.23      212.44     24.59 o 
   5   0   8        0.44       -7.72     13.41 o 
   6   0   8       29.52       30.89     19.31 o 
  -9   1   8      287.44      288.97     42.07 o 
  -8   1   8       28.52       34.75     18.70 o 
  -7   1   8      986.56      991.90     60.36 o 
  -6   1   8     3924.40     4117.18    165.22 o 
  -5   1   8     1088.28     1069.09     36.72 o 
  -4   1   8     2418.85     2402.87     52.37 o 
  -3   1   8     2960.93     2760.56    121.22 o 
  -2   1   8       21.96       29.68      9.25 o 
  -1   1   8     2939.81     2846.67     85.96 o 
   0   1   8     1113.53     1059.17     46.13 o 
   1   1   8       76.64       63.84     11.65 o 
   2   1   8      603.46      560.70     32.41 o 
   3   1   8        4.97        1.22     10.97 o 
   4   1   8      140.67      109.13     27.23 o 
   5   1   8      123.36      126.20     30.48 o 
  -9   2   8      106.89      112.79     30.69 o 
  -8   2   8       95.40      139.00     30.28 o 
  -7   2   8     1188.77     1292.05     69.70 o 
  -6   2   8      258.68      268.45     32.51 o 
  -5   2   8        5.93        3.79      5.46 o 
  -4   2   8     3698.76     3603.53    137.37 o 
  -3   2   8     1948.68     1819.79    129.96 o 
  -2   2   8      239.29      235.18     22.66 o 
  -1   2   8     1467.42     1304.81     63.10 o 
   0   2   8      190.30      170.09     25.40 o 
   1   2   8        0.16       -1.83      8.74 o 
   2   2   8      579.69      537.51     44.71 o 
   3   2   8        0.19        9.96     12.80 o 
   4   2   8      343.86      347.91     41.66 o 
   5   2   8       46.23       69.09     25.40 o 
  -9   3   8      224.09      224.35     39.42 o 
  -8   3   8      283.95      300.15     40.85 o 
  -7   3   8      629.09      624.49     51.01 o 
  -6   3   8      733.66      712.68     49.99 o 
  -5   3   8     1650.31     1730.51    102.52 o 
  -4   3   8     2838.97     2864.14    232.58 o 
  -3   3   8      496.28      501.79     50.80 o 
  -2   3   8      592.69      594.17     27.08 o 
  -1   3   8     1260.27     1160.57     37.25 o 
   0   3   8     1016.66     1068.11     57.92 o 
   1   3   8      287.29      271.50     31.91 o 
   2   3   8       51.41       39.63     18.09 o 
   3   3   8       66.31       52.23     21.54 o 
   4   3   8       59.84       71.74     25.81 o 
   5   3   8      103.92       66.05     25.40 o 
  -9   4   8       22.10       27.23     19.71 o 
  -8   4   8        9.72       18.70     16.05 o 
  -7   4   8      963.74     1051.85     66.05 o 
  -6   4   8       82.22       71.94     22.56 o 
  -5   4   8      527.43      498.49     42.07 o 
  -4   4   8     1825.72     1985.42    216.83 o 
  -3   4   8      288.23      293.19     20.83 o 
  -2   4   8      766.95      770.79     65.94 o 
  -1   4   8     2132.38     2107.57    191.13 o 
   0   4   8       16.20        5.34      7.17 o 
   1   4   8       11.41        5.69     10.77 o 
   2   4   8      462.19      395.87     43.08 o 
   3   4   8       57.51       63.00     23.17 o 
   4   4   8       10.19        2.24     14.83 o 
  -8   5   8       33.93       19.31     19.31 o 
  -7   5   8       83.66      127.01     29.06 o 
  -6   5   8      164.04      150.79     29.26 o 
  -5   5   8      764.36      706.99     51.01 o 
  -4   5   8      781.64      910.23    131.99 o 
  -3   5   8       60.23       60.20     12.50 o 
  -2   5   8     1639.32     1736.61    229.74 o 
  -1   5   8      608.95      641.26     31.71 o 
   0   5   8       60.87       60.84     12.73 o 
   1   5   8      449.22      497.48     45.72 o 
   2   5   8      447.65      490.77     47.15 o 
   3   5   8       49.06       41.25     22.35 o 
   4   5   8      106.70      106.49     31.91 o 
  -8   6   8       21.92       20.12     17.07 o 
  -7   6   8      281.25      254.43     39.22 o 
  -6   6   8       69.97       95.11     26.82 o 
  -5   6   8      546.25      576.93     49.38 o 
  -4   6   8      128.10      137.98     27.03 o 
  -3   6   8       75.30       80.81     31.70 o 
  -2   6   8      309.42      346.30     53.75 o 
  -1   6   8      900.55      974.82    100.80 o 
   0   6   8      311.70      351.98     84.64 o 
   1   6   8      442.09      435.29     43.89 o 
   2   6   8       14.28       16.26     15.44 o 
   3   6   8       18.49       -3.45     15.65 o 
  -7   7   8       70.88       56.09     24.39 o 
  -6   7   8        0.10        3.66     15.65 o 
  -5   7   8      271.02      311.94     40.85 o 
  -4   7   8      356.88      309.91     39.42 o 
  -3   7   8      180.49      195.17     21.12 o 
  -2   7   8      546.03      650.91    116.04 o 
  -1   7   8       14.69       12.48      9.61 o 
   0   7   8      239.45      214.06     23.71 o 
   1   7   8      165.24      215.29     36.17 o 
   2   7   8      184.87      150.99     33.73 o 
  -6   8   8       28.70       22.56     18.49 o 
  -5   8   8      281.34      281.66     41.25 o 
  -4   8   8       10.09        5.28     14.02 o 
  -3   8   8      164.85      162.98     32.72 o 
  -2   8   8      400.34      404.72     38.81 o 
  -1   8   8       11.52       21.35     11.85 o 
   0   8   8      311.71      374.08     46.54 o 
   1   8   8      150.32      166.97     24.16 o 
  -5   9   8        9.64       12.40     19.31 o 
  -4   9   8       36.51       11.99     17.88 o 
  -3   9   8       70.89       83.93     28.25 o 
  -2   9   8      326.55      365.38     43.49 o 
  -1   9   8        4.84        6.56     10.67 o 
  -3 -10   9        5.25       11.79     19.92 o 
  -2 -10   9      102.26      100.80     29.47 o 
  -1 -10   9       13.07       -2.24     15.44 o 
   0 -10   9      654.50      655.64     68.79 o 
   1 -10   9       27.24       26.22     21.13 o 
   2 -10   9       11.75        3.45     18.70 o 
  -5  -9   9       35.86       17.48     20.52 o 
  -4  -9   9      858.93      843.76     66.05 o 
  -3  -9   9        8.66       15.44     18.90 o 
  -2  -9   9       62.23       71.53     26.42 o 
  -1  -9   9       30.47       39.02     20.32 o 
   0  -9   9      233.98      197.33     23.92 o 
   1  -9   9      435.79      409.71     31.54 o 
   2  -9   9       19.31       39.83     22.56 o 
   3  -9   9      164.23      186.35     38.20 o 
  -6  -8   9       38.48       27.64     21.34 o 
  -5  -8   9      804.04      824.86     64.42 o 
  -4  -8   9      233.81      223.95     37.39 o 
  -3  -8   9       36.01       46.13     21.74 o 
  -2  -8   9      117.82      129.04     29.47 o 
  -1  -8   9       29.63       29.26     17.68 o 
   0  -8   9      983.53      955.03     44.08 o 
   1  -8   9      104.33       83.70     17.67 o 
   2  -8   9      408.80      376.97     45.93 o 
   3  -8   9      429.34      385.91     48.16 o 
   4  -8   9      183.57      187.16     39.63 o 
  -7  -7   9      916.74      939.90     48.86 o 
  -6  -7   9       41.07       56.43     23.37 o 
  -5  -7   9      351.04      386.32     43.49 o 
  -4  -7   9     1779.03     2001.49     91.65 o 
  -3  -7   9      272.10      245.89     36.38 o 
  -2  -7   9      164.94      133.11     28.04 o 
  -1  -7   9       28.23       35.66     12.85 o 
   0  -7   9      152.22      142.38     19.66 o 
   1  -7   9        0.72        1.08      8.97 o 
   2  -7   9        4.02        6.10      9.77 o 
   4  -7   9        5.13       -3.86     11.99 o 
  -7  -6   9      354.70      344.28     32.82 o 
  -6  -6   9       14.52       11.16     10.54 o 
  -5  -6   9     3113.23     3082.65    255.85 o 
  -4  -6   9     1614.24     1545.87     77.22 o 
  -3  -6   9       20.15       31.91     17.48 o 
  -2  -6   9     1126.51     1027.67     60.76 o 
  -1  -6   9      139.59      141.38     18.82 o 
   0  -6   9       68.92       66.20     14.83 o 
   1  -6   9       33.10       30.53     16.56 o 
   2  -6   9      482.50      439.27     29.68 o 
   3  -6   9       66.41       83.94     16.88 o 
   4  -6   9       27.49       38.00     20.12 o 
   5  -6   9      229.41      268.04     42.07 o 
  -8  -5   9      889.11      906.27    123.66 o 
  -7  -5   9      531.33      512.53     59.95 o 
  -6  -5   9     1906.48     1842.61    144.18 o 
  -5  -5   9     1140.49     1218.34    110.65 o 
  -4  -5   9     1318.82     1507.67     73.56 o 
  -3  -5   9      345.51      411.92     40.03 o 
  -2  -5   9     1463.18     1571.07     72.55 o 
  -1  -5   9      670.66      640.75     33.31 o 
   0  -5   9     2943.15     2806.45     67.53 o 
   1  -5   9       73.62       63.51     14.34 o 
   2  -5   9        4.04       -2.64      7.26 o 
   3  -5   9      602.38      532.99     32.40 o 
   4  -5   9        2.79      -10.77     10.77 o 
   5  -5   9       10.03       22.56     16.46 o 
  -8  -4   9      694.19      784.21    137.98 o 
  -7  -4   9        0.60        1.28      9.10 o 
  -6  -4   9       89.34      119.55     18.62 o 
  -5  -4   9     4761.12     4874.41    262.15 o 
  -4  -4   9      242.73      223.37     25.61 o 
  -3  -4   9     1485.21     1610.90     72.14 o 
  -2  -4   9     1922.31     1784.25     74.78 o 
  -1  -4   9      540.05      521.92     29.39 o 
   0  -4   9       99.35       98.65     15.43 o 
   1  -4   9     1223.61     1155.61     45.93 o 
   2  -4   9      761.20      731.31     54.56 o 
   3  -4   9       53.58       50.48     13.58 o 
   4  -4   9       63.45       36.16     13.36 o 
   5  -4   9      105.28      120.10     29.67 o 
  -8  -3   9      988.16     1066.09    112.07 o 
  -7  -3   9        9.26       16.78     10.42 o 
  -6  -3   9     2411.83     2584.14    124.88 o 
  -5  -3   9     1107.56     1108.13     57.92 o 
  -4  -3   9        8.84       25.12      9.96 o 
  -3  -3   9     1382.43     1477.59     67.06 o 
  -2  -3   9     2447.91     2219.54     81.08 o 
  -1  -3   9      456.35      444.44     38.00 o 
   0  -3   9     1222.41     1100.72     51.11 o 
   1  -3   9       45.48       48.39     12.03 o 
   2  -3   9      206.10      204.61     20.72 o 
   3  -3   9      278.75      246.09     22.77 o 
   4  -3   9       97.53       67.01     16.02 o 
   5  -3   9      194.31      220.08     35.97 o 
  -9  -2   9      589.23      572.46     55.28 o 
  -8  -2   9      538.37      518.61     48.98 o 
  -7  -2   9       98.85       94.29     17.03 o 
  -6  -2   9     1656.52     1787.09    133.62 o 
  -5  -2   9     4473.50     4710.60    201.39 o 
  -4  -2   9      194.34      196.68     29.97 o 
  -3  -2   9     3557.78     3345.56     98.15 o 
  -2  -2   9     2964.96     2854.79     90.63 o 
  -1  -2   9       13.38       11.38     10.97 o 
   0  -2   9      432.90      423.07     25.79 o 
   1  -2   9     1059.87     1040.83     42.37 o 
   2  -2   9      321.10      316.44     38.71 o 
   3  -2   9      137.36      133.63     18.43 o 
   4  -2   9        0.94       -5.25      8.08 o 
   5  -2   9       33.04       43.49     14.23 o 
  -9  -1   9       73.31       73.56     27.43 o 
  -8  -1   9      214.92      216.43     34.95 o 
  -7  -1   9      559.40      632.55     33.89 o 
  -6  -1   9     1041.95     1176.64     42.96 o 
  -5  -1   9     1071.92     1117.61     39.53 o 
  -4  -1   9     3742.32     3768.32    104.35 o 
  -3  -1   9     1916.57     1974.86     74.78 o 
  -2  -1   9     2287.65     2064.28     76.41 o 
  -1  -1   9       66.64       59.75     16.87 o 
   0  -1   9     2726.14     2568.72     59.85 o 
   1  -1   9       34.27       33.28     19.10 o 
   2  -1   9        3.45        5.12      7.53 o 
   3  -1   9       79.72       90.49     16.16 o 
   4  -1   9        2.60        1.35      8.73 o 
   5  -1   9      101.62       78.44     26.42 o 
  -9   0   9      327.73      330.63     44.91 o 
  -8   0   9      207.80      183.30     33.53 o 
  -7   0   9      754.79      790.92     54.87 o 
  -6   0   9      361.00      402.68     25.50 o 
  -5   0   9       17.22       36.75     16.97 o 
  -4   0   9       43.40       38.05      9.66 o 
  -3   0   9     6201.78     5888.61     79.92 o 
  -2   0   9      587.54      586.69     41.66 o 
  -1   0   9     1154.06     1129.68     58.32 o 
   0   0   9     1584.43     1556.85     79.97 o 
   1   0   9      468.80      432.60     55.99 o 
   2   0   9       94.08       83.29     14.77 o 
   3   0   9      202.22      224.82     27.33 o 
   4   0   9        4.70        5.89     14.43 o 
   5   0   9        1.52        9.35     17.48 o 
  -9   1   9       33.50       13.82     18.29 o 
  -8   1   9      530.13      453.99     46.74 o 
  -7   1   9      471.89      483.05     44.71 o 
  -6   1   9     1685.37     1759.94     91.14 o 
  -5   1   9      247.64      235.19     19.33 o 
  -4   1   9     3641.16     3595.45    109.03 o 
  -3   1   9      337.52      331.31     20.53 o 
  -2   1   9      844.23      879.52     51.01 o 
  -1   1   9      992.25      963.66     54.46 o 
   0   1   9     1756.13     1696.86     73.97 o 
   1   1   9       67.98       78.87     14.23 o 
   2   1   9      418.16      381.64     40.44 o 
   3   1   9      188.93      142.25     29.87 o 
   4   1   9        3.09       -6.91     13.21 o 
   5   1   9       65.66       65.44     26.42 o 
  -9   2   9      336.06      336.32     45.52 o 
  -8   2   9       30.13       24.39     18.29 o 
  -7   2   9       63.76       76.82     23.57 o 
  -6   2   9      682.32      721.01     51.01 o 
  -5   2   9       38.23       62.59     12.27 o 
  -4   2   9      739.77      730.02     55.78 o 
  -3   2   9     2030.93     1967.36    116.85 o 
  -2   2   9        7.21        6.50      9.96 o 
  -1   2   9     1412.15     1439.39     67.26 o 
   0   2   9     1114.21      958.58     57.31 o 
   1   2   9      141.07      134.94     27.84 o 
   2   2   9        1.07        6.10     12.40 o 
   3   2   9      167.46      192.85     34.34 o 
   4   2   9       40.13       23.17     18.70 o 
  -9   3   9      147.75      200.17     38.41 o 
  -8   3   9      103.33      147.54     32.31 o 
  -7   3   9      260.74      302.59     39.02 o 
  -6   3   9       70.17       73.16     22.35 o 
  -5   3   9       26.08       24.97      8.91 o 
  -4   3   9     2820.44     2974.81    239.80 o 
  -3   3   9      474.83      469.42     52.73 o 
  -2   3   9      141.97      151.85     16.21 o 
  -1   3   9     1179.58     1173.38     62.39 o 
   0   3   9     1052.26      971.78     59.14 o 
   1   3   9        1.84       -2.24      8.94 o 
   2   3   9      949.07      927.89     63.40 o 
   3   3   9       21.13       14.83     17.48 o 
   4   3   9        1.18       -8.33     13.41 o 
  -8   4   9      160.28      145.91     32.92 o 
  -7   4   9        2.24       -1.42     13.82 o 
  -6   4   9      234.27      247.52     35.36 o 
  -5   4   9      118.21      122.13     25.40 o 
  -4   4   9       92.77       99.74     15.30 o 
  -3   4   9      315.96      314.17     22.64 o 
  -2   4   9      128.82      144.19     16.72 o 
  -1   4   9     1547.93     1668.21     76.41 o 
   0   4   9      531.17      555.19     46.74 o 
   1   4   9      235.83      197.32     32.51 o 
   2   4   9      124.32      145.50     32.72 o 
   3   4   9      170.03      175.38     35.77 o 
  -8   5   9       12.04       25.20     18.49 o 
  -7   5   9      146.67      129.65     30.89 o 
  -6   5   9      132.03      138.19     30.08 o 
  -5   5   9        0.23       -6.71      9.75 o 
  -4   5   9      694.11      850.59    107.40 o 
  -3   5   9       19.79       29.66     10.98 o 
  -2   5   9      367.42      434.59     27.72 o 
  -1   5   9      589.07      624.87     32.52 o 
   0   5   9       21.72       23.17     16.26 o 
   1   5   9      141.96      132.70     29.87 o 
   2   5   9      662.18      625.30     55.68 o 
   3   5   9       28.69        2.03     17.07 o 
  -7   6   9       38.08       31.30     20.93 o 
  -6   6   9       85.87      111.57     29.47 o 
  -5   6   9        2.67       -6.30     10.57 o 
  -4   6   9      294.40      344.66     39.02 o 
  -3   6   9        5.85        1.16      7.66 o 
  -2   6   9        5.94       16.76      9.60 o 
  -1   6   9      236.52      261.81     24.37 o 
   0   6   9       33.51       50.80     20.52 o 
   1   6   9      172.98      200.58     35.56 o 
   2   6   9        5.71       -1.63     12.40 o 
  -7   7   9      144.50      141.44     34.34 o 
  -6   7   9       44.93       64.62     25.20 o 
  -5   7   9        4.86       13.21     16.87 o 
  -4   7   9        4.39        3.66     13.21 o 
  -3   7   9       80.84       76.20     16.29 o 
  -2   7   9      293.25      348.83     49.89 o 
  -1   7   9      377.38      385.63     29.49 o 
   0   7   9       25.10        9.55     14.23 o 
   1   7   9       67.75      108.92     30.08 o 
  -5   8   9       14.08       10.77     16.26 o 
  -4   8   9      173.99      172.73     34.34 o 
  -3   8   9       54.64       69.70     24.59 o 
  -2   8   9       11.76        5.62      9.82 o 
  -1   8   9      168.20      139.08     25.71 o 
  -2 -10  10      163.29      202.00     38.20 o 
  -1 -10  10      289.36      309.09     44.10 o 
   0 -10  10        2.51        6.34     12.49 o 
  -4  -9  10      674.03      820.59     67.06 o 
  -3  -9  10      899.98      983.16     70.52 o 
  -2  -9  10      109.01      101.00     29.26 o 
  -1  -9  10        9.41       -0.61     15.44 o 
   0  -9  10       49.06       41.25     15.74 o 
   1  -9  10       30.29       17.58     15.04 o 
   2  -9  10       17.65       13.41     17.68 o 
  -5  -8  10      300.64      316.82     44.50 o 
  -4  -8  10     2003.19     2205.52    102.83 o 
  -3  -8  10       39.32       22.15     19.51 o 
  -2  -8  10       33.11       43.89     20.73 o 
  -1  -8  10      604.81      669.19     55.48 o 
   0  -8  10       25.82       19.68     12.40 o 
   1  -8  10        1.26        7.21     10.41 o 
   2  -8  10        0.76       -1.42     15.44 o 
   3  -8  10      163.89      129.86     34.14 o 
  -6  -7  10      221.93      266.62     42.07 o 
  -5  -7  10     1223.00     1260.56     78.04 o 
  -4  -7  10      586.17      646.03     55.88 o 
  -3  -7  10     1525.38     1425.37     78.24 o 
  -2  -7  10      575.21      616.15     52.63 o 
  -1  -7  10      313.68      342.01     39.42 o 
   0  -7  10      111.22       81.65     17.89 o 
   1  -7  10       38.15       34.18     12.99 o 
   2  -7  10       30.38       18.39     11.38 o 
   3  -7  10       37.29       42.27     21.54 o 
  -7  -6  10      336.24      340.61     31.47 o 
  -6  -6  10        0.23       -0.71     13.11 o 
  -5  -6  10     1575.90     1627.57     84.34 o 
  -4  -6  10     3731.49     3926.97    126.20 o 
  -3  -6  10      363.09      335.51     40.44 o 
  -2  -6  10      810.86      807.38     57.31 o 
  -1  -6  10     1113.00     1062.83     64.42 o 
   0  -6  10      101.10       91.48     22.66 o 
   1  -6  10      374.31      362.45     58.22 o 
   2  -6  10      291.05      309.35     26.89 o 
   3  -6  10      129.17      128.03     31.09 o 
   4  -6  10       39.83       54.46     22.56 o 
  -7  -5  10      698.09      719.00     75.60 o 
  -6  -5  10      188.04      180.41     22.43 o 
  -5  -5  10     2653.95     2866.99    107.30 o 
  -4  -5  10      547.38      613.51     49.99 o 
  -3  -5  10        0.52       10.36     14.02 o 
  -2  -5  10     3181.90     3067.97    105.06 o 
   0  -5  10       60.10       67.61     15.19 o 
   1  -5  10      331.72      308.89     25.79 o 
   2  -5  10       49.18       62.86     15.85 o 
   3  -5  10       58.02       50.76     14.60 o 
   4  -5  10      323.56      276.78     40.85 o 
  -8  -4  10      542.68      619.84     39.08 o 
  -7  -4  10       80.91       81.10     18.09 o 
  -6  -4  10       65.38       77.24     16.19 o 
  -5  -4  10     1731.31     1935.03     85.96 o 
  -4  -4  10     1687.54     1780.59     80.88 o 
  -3  -4  10      892.15      827.91     54.87 o 
  -2  -4  10     3680.13     3404.70    108.31 o 
  -1  -4  10      184.43      199.56     30.69 o 
   0  -4  10      145.01      119.12     17.77 o 
   1  -4  10        9.21        7.62      8.48 o 
   2  -4  10      220.82      260.61     24.85 o 
   3  -4  10      106.79      109.56     19.33 o 
   4  -4  10        7.37       25.81     17.88 o 
  -8  -3  10       71.09       89.14     18.43 o 
  -7  -3  10      858.43      935.70     89.31 o 
  -6  -3  10      366.56      410.31     28.26 o 
  -5  -3  10     2006.40     2211.82     89.01 o 
  -4  -3  10      346.17      386.11     38.20 o 
  -3  -3  10      982.78      963.86     57.51 o 
  -2  -3  10     1080.43     1037.42     59.95 o 
  -1  -3  10     1300.90     1249.58     65.44 o 
   0  -3  10     1252.08     1223.44     66.05 o 
   1  -3  10     1445.74     1400.32     49.93 o 
   2  -3  10        2.01        2.87      8.74 o 
   3  -3  10       19.62       10.29     10.40 o 
   4  -3  10      228.22      185.27     23.93 o 
  -8  -2  10      341.25      308.08     41.25 o 
  -7  -2  10       11.88       16.22      9.84 o 
  -6  -2  10      436.25      441.64     38.51 o 
  -5  -2  10     1048.85     1172.79     42.59 o 
  -4  -2  10      395.15      451.95     40.44 o 
  -3  -2  10     2287.07     2204.91     84.94 o 
  -2  -2  10     7992.09     7088.21    151.19 o 
  -1  -2  10       37.23       20.12     14.63 o 
   0  -2  10      418.87      364.12     28.35 o 
   1  -2  10      765.81      741.94     77.43 o 
   2  -2  10      251.65      276.42     48.77 o 
   3  -2  10      254.09      222.77     24.04 o 
   4  -2  10        0.78       -0.97      9.23 o 
  -8  -1  10        1.57        6.91     15.24 o 
  -7  -1  10      430.20      452.09     29.87 o 
  -6  -1  10      717.87      733.26     41.05 o 
  -5  -1  10      363.69      396.56     25.25 o 
  -4  -1  10      425.26      425.33     38.41 o 
  -3  -1  10     2302.34     2146.79     82.71 o 
  -2  -1  10      175.62      166.84     27.03 o 
  -1  -1  10      465.45      480.81     41.05 o 
   0  -1  10     2804.95     2685.10     65.29 o 
   1  -1  10      660.51      606.56     32.81 o 
   2  -1  10        3.74        3.21      7.95 o 
   3  -1  10      131.22      131.81     28.04 o 
   4  -1  10       23.24       15.44     18.09 o 
  -9   0  10       15.76       15.44     18.49 o 
  -8   0  10      356.10      368.23     42.88 o 
  -7   0  10      190.46      210.53     32.92 o 
  -6   0  10        0.76        5.33      7.59 o 
  -5   0  10     1504.45     1524.88     47.52 o 
  -4   0  10       41.65       41.05     15.44 o 
  -3   0  10      991.75      962.84     55.68 o 
  -2   0  10     1775.57     1813.51     76.82 o 
  -1   0  10      745.70      713.90     49.99 o 
   0   0  10      832.79      815.92     55.48 o 
   1   0  10      722.09      769.42     63.20 o 
   2   0  10        9.58       -1.22     12.60 o 
   3   0  10      242.10      167.86     32.92 o 
   4   0  10      282.78      284.71     41.25 o 
  -8   1  10      225.80      263.17     39.02 o 
  -7   1  10       68.46       86.77     24.59 o 
  -6   1  10       40.59       44.24     12.50 o 
  -5   1  10       63.64       62.30     13.02 o 
  -4   1  10        1.43        1.90      5.96 o 
  -3   1  10     2279.74     2389.43     86.98 o 
  -2   1  10       10.67        7.52      9.75 o 
  -1   1  10      150.87      125.79     25.20 o 
   1   1  10      192.77      200.58     32.72 o 
   2   1  10      134.99       94.70     26.82 o 
   3   1  10      292.74      280.03     41.46 o 
   4   1  10        4.99       -1.83     14.63 o 
  -8   2  10      208.24      231.06     37.80 o 
  -7   2  10       51.66       47.55     20.52 o 
  -6   2  10      176.62      204.44     31.09 o 
  -5   2  10      247.77      290.51     34.34 o 
  -4   2  10      187.87      202.75     30.28 o 
  -3   2  10      262.62      278.41     31.30 o 
  -2   2  10     1158.76     1246.53     65.44 o 
  -1   2  10      827.68      835.63     55.48 o 
   0   2  10     1000.81      906.55     59.34 o 
   1   2  10      110.19      101.41     26.42 o 
   2   2  10      142.17      125.59     29.87 o 
   3   2  10      128.84      107.10     30.89 o 
  -8   3  10      652.87      758.20     61.78 o 
  -7   3  10       17.42       33.53     18.90 o 
  -6   3  10        2.08        1.02     11.18 o 
  -5   3  10      135.15      175.32     19.61 o 
  -4   3  10        3.83        8.25      7.39 o 
  -3   3  10      390.54      381.85     37.19 o 
  -2   3  10       46.28       50.40     17.68 o 
  -1   3  10      299.35      325.55     36.17 o 
   0   3  10      222.85      195.49     32.31 o 
   1   3  10       69.30       67.67     22.96 o 
   2   3  10       63.66       72.35     26.01 o 
   3   3  10      293.94      281.05     44.50 o 
  -8   4  10      273.85      350.55     47.55 o 
  -7   4  10      113.63      143.67     32.11 o 
  -6   4  10      350.57      407.45     42.07 o 
  -5   4  10      280.62      281.25     35.77 o 
  -4   4  10        8.88       14.12      9.20 o 
  -3   4  10       93.01       85.17     14.90 o 
  -2   4  10       24.25       38.61     17.07 o 
  -1   4  10      375.47      394.44     41.25 o 
   0   4  10      353.05      369.86     41.05 o 
   1   4  10       82.34       65.84     22.35 o 
   2   4  10      238.72      232.07     40.03 o 
  -7   5  10        9.82       -1.83     14.63 o 
  -6   5  10      205.36      177.82     33.12 o 
  -5   5  10      126.89      123.15     27.64 o 
  -4   5  10       13.61       12.96      9.47 o 
  -3   5  10      154.09      176.90     20.64 o 
  -2   5  10       15.52       11.18     12.40 o 
  -1   5  10      192.44      178.42     31.70 o 
   0   5  10        0.61        9.96     13.41 o 
   1   5  10       23.53        7.52     14.83 o 
  -7   6  10       52.18       62.39     27.23 o 
  -6   6  10      236.78      324.94     43.29 o 
  -5   6  10      205.37      246.50     37.60 o 
  -4   6  10       11.29       15.44     16.66 o 
  -3   6  10      126.24      144.18     20.25 o 
  -2   6  10       22.40       36.99     17.88 o 
  -1   6  10       24.51       16.87     15.44 o 
   0   6  10      216.70      255.85     39.83 o 
  -5   7  10       56.92      103.64     29.87 o 
  -4   7  10       15.05        4.47     15.65 o 
  -3   7  10      119.08      126.47     20.83 o 
  -2   7  10       37.44       34.14     18.90 o 
  -1   7  10      176.95      215.61     37.60 o 
  -3  -9  11      793.07      835.43     67.67 o 
  -2  -9  11       43.12       55.88     26.42 o 
  -1  -9  11      987.08     1021.98     72.14 o 
   0  -9  11      130.21      132.38     23.56 o 
  -4  -8  11      887.44      982.96     72.14 o 
  -3  -8  11     1226.25     1336.36     81.90 o 
  -2  -8  11      268.49      238.98     39.42 o 
  -1  -8  11      145.01      115.22     29.87 o 
   0  -8  11      709.22      735.31     42.80 o 
   1  -8  11        1.76       11.58     11.74 o 
  -5  -7  11      619.10      663.50     58.73 o 
  -4  -7  11     1110.93     1224.59     77.43 o 
  -3  -7  11      332.63      362.13     43.89 o 
  -2  -7  11       12.70       22.56     17.68 o 
  -1  -7  11     2490.49     2436.78    103.03 o 
   0  -7  11      502.16      443.69     33.47 o 
   1  -7  11       31.94       36.38     14.08 o 
   2  -7  11      214.53      241.25     27.20 o 
  -6  -6  11        3.03       10.57     17.07 o 
  -5  -6  11      130.10      158.71     32.92 o 
  -4  -6  11     1972.87     1922.43     92.46 o 
  -3  -6  11      329.37      333.89     42.88 o 
  -2  -6  11     2194.39     2103.70     93.89 o 
  -1  -6  11      580.94      577.54     51.41 o 
   0  -6  11      541.44      451.55     45.52 o 
   1  -6  11       43.57       36.69     14.01 o 
   2  -6  11      624.02      638.58     39.22 o 
   3  -6  11       37.07       31.09     20.12 o 
  -7  -5  11       88.94      118.68     30.69 o 
  -6  -5  11      261.20      336.32     41.25 o 
  -5  -5  11      987.91     1050.63     68.08 o 
  -4  -5  11       75.34       68.69     22.35 o 
  -3  -5  11       72.85       80.88     24.59 o 
  -2  -5  11      414.14      394.04     42.27 o 
  -1  -5  11     1555.31     1440.20     76.82 o 
   0  -5  11       93.72       92.39     17.85 o 
   1  -5  11      822.68      748.05     43.18 o 
   2  -5  11      114.34      103.37     19.59 o 
   3  -5  11        3.45        3.96     11.13 o 
  -7  -4  11      594.11      664.11     57.31 o 
  -6  -4  11       12.50       30.89     18.49 o 
  -5  -4  11      144.52      122.13     28.45 o 
  -4  -4  11      642.83      753.12     56.29 o 
  -3  -4  11      102.61       82.51     23.98 o 
  -2  -4  11     1371.81     1291.45     71.53 o 
  -1  -4  11      991.62     1011.61     64.01 o 
   0  -4  11       24.05       14.92     11.20 o 
   1  -4  11      651.07      665.99     62.18 o 
   2  -4  11      752.35      776.37     57.10 o 
   3  -4  11       35.98       34.38     14.48 o 
  -8  -3  11       23.69       24.46     13.29 o 
  -7  -3  11       37.29       44.73     14.19 o 
  -6  -3  11      208.78      215.41     33.73 o 
  -5  -3  11     1168.86     1134.56     67.06 o 
  -4  -3  11      439.76      404.20     40.85 o 
  -3  -3  11       81.34       77.22     21.74 o 
  -2  -3  11     1030.80      866.92     58.12 o 
  -1  -3  11      149.73      117.26     26.62 o 
   0  -3  11     1274.81     1228.56     48.71 o 
   1  -3  11     1850.45     1863.01     60.93 o 
   2  -3  11      190.44      201.44     23.98 o 
   3  -3  11        9.32       -1.90      9.80 o 
  -8  -2  11       27.00       31.50     21.54 o 
  -7  -2  11      968.56     1032.19     45.88 o 
  -6  -2  11       99.90       87.59     23.57 o 
  -5  -2  11       41.17       40.44     16.87 o 
  -4  -2  11       85.55      103.23     24.39 o 
  -3  -2  11      389.65      363.56     37.80 o 
  -2  -2  11     2445.87     2236.20     90.63 o 
  -1  -2  11       48.18       36.78     17.88 o 
   0  -2  11     1580.66     1450.60     52.17 o 
   1  -2  11       44.31       39.98     13.42 o 
   2  -2  11      392.98      410.05     30.46 o 
   3  -2  11       26.33       11.16     11.13 o 
  -8  -1  11      121.36      139.00     31.50 o 
  -7  -1  11      558.90      601.32     35.13 o 
  -6  -1  11      638.61      779.95     54.87 o 
  -5  -1  11      257.02      266.21     33.12 o 
  -4  -1  11       40.00       51.41     19.10 o 
  -3  -1  11       24.62       18.90     13.82 o 
  -2  -1  11      154.99      197.73     31.09 o 
  -1  -1  11       10.74        4.88     11.38 o 
   0  -1  11       18.11       27.03     17.48 o 
   1  -1  11     1861.59     1841.20     59.23 o 
   2  -1  11        0.23        4.32      9.47 o 
   3  -1  11       15.97       12.80     17.68 o 
  -8   0  11       46.72       41.66     20.32 o 
  -7   0  11      742.79      814.70     58.32 o 
  -6   0  11        9.74       12.50      9.61 o 
  -5   0  11      119.17       98.56     23.57 o 
  -4   0  11      467.56      443.62     40.64 o 
  -3   0  11      404.31      402.17     39.02 o 
  -2   0  11      528.99      526.33     45.32 o 
  -1   0  11       61.08       36.38     16.46 o 
   1   0  11      122.19      139.41     30.69 o 
   2   0  11        0.35       -2.24     13.21 o 
   3   0  11      120.03      112.99     30.69 o 
  -8   1  11      375.08      454.39     47.96 o 
  -7   1  11     1258.79     1458.08     77.43 o 
  -6   1  11      175.09      171.08     20.33 o 
  -5   1  11       95.19      106.49     24.18 o 
  -4   1  11      242.69      277.19     32.72 o 
  -3   1  11       25.90       19.10     13.21 o 
  -2   1  11      414.83      417.81     40.85 o 
  -1   1  11       39.80       47.55     19.10 o 
   0   1  11       46.82       37.60     17.07 o 
   2   1  11        0.06       -5.89     13.41 o 
   3   1  11      182.36      166.03     36.99 o 
  -8   2  11      122.83      166.03     34.34 o 
  -7   2  11      918.70     1084.98     68.48 o 
  -6   2  11      155.73      156.27     29.67 o 
  -5   2  11      915.98     1062.42     61.57 o 
  -4   2  11       45.56       53.04     18.90 o 
  -3   2  11       90.97       81.69     22.35 o 
  -2   2  11        7.94        4.06      9.35 o 
  -1   2  11       19.70       31.91     15.65 o 
   0   2  11      467.01      431.84     44.30 o 
   1   2  11       91.21       81.49     25.81 o 
   2   2  11       30.69       52.02     24.39 o 
  -7   3  11      837.56      993.73     66.86 o 
  -6   3  11       49.37       48.77     21.95 o 
  -5   3  11      106.06      116.02     17.88 o 
  -4   3  11      698.03      816.32     55.28 o 
  -3   3  11      113.45      131.08     26.82 o 
  -2   3  11       42.39       48.16     19.51 o 
  -1   3  11       22.81       18.29     13.62 o 
   0   3  11       72.17       69.70     23.57 o 
   1   3  11       36.71       27.84     19.10 o 
   2   3  11       30.08       12.19     16.66 o 
  -7   4  11       80.21      113.40     29.87 o 
  -6   4  11        4.84       11.38     15.85 o 
  -5   4  11      941.55      976.05     62.59 o 
  -4   4  11      181.62      213.38     32.51 o 
  -3   4  11      144.36      161.56     30.48 o 
  -2   4  11      189.97      185.33     32.72 o 
  -1   4  11        0.44       -4.47     10.57 o 
   0   4  11       11.52        7.93     14.43 o 
   1   4  11      110.66      110.75     31.09 o 
  -6   5  11      320.78      398.31     46.54 o 
  -5   5  11       85.71      134.12     30.08 o 
  -4   5  11       99.73      131.68     28.86 o 
  -3   5  11       19.65       13.41     15.85 o 
  -2   5  11      134.79      153.02     31.50 o 
  -1   5  11        2.42       -4.67     10.16 o 
   0   5  11       50.29       78.04     26.82 o 
  -5   6  11      571.75      654.97     56.90 o 
  -3   6  11      166.52      194.68     34.14 o 
  -2   6  11       41.85       19.10     16.46 o 
  -3  -8  12      831.06      860.22     69.50 o 
  -2  -8  12       18.84       11.38     19.31 o 
  -1  -8  12      443.24      406.03     48.37 o 
  -4  -7  12     1044.77      981.74     72.14 o 
  -3  -7  12       83.19       77.63     27.23 o 
  -2  -7  12       15.08        3.86     16.66 o 
  -1  -7  12     1002.84      942.72     68.28 o 
   0  -7  12     1142.66     1166.39     57.31 o 
   1  -7  12       80.71       73.06     19.26 o 
  -5  -6  12        2.72        8.54     16.26 o 
  -4  -6  12        0.74        8.13     15.65 o 
  -3  -6  12      448.89      511.90     51.41 o 
  -2  -6  12      412.82      373.92     44.50 o 
  -1  -6  12      774.84      770.40     60.97 o 
   0  -6  12       46.18       33.46     14.49 o 
   1  -6  12       75.94       70.51     18.22 o 
  -6  -5  12      106.58      122.95     30.89 o 
  -5  -5  12      266.52      246.30     38.61 o 
  -4  -5  12      859.12      872.21     64.42 o 
  -3  -5  12       27.54       21.54     18.49 o 
  -2  -5  12       12.02        4.88     14.63 o 
  -1  -5  12      909.24      885.21     64.42 o 
   0  -5  12      285.54      239.67     34.14 o 
   1  -5  12       70.74       64.09     17.57 o 
   2  -5  12     1079.97     1030.33     51.31 o 
  -6  -4  12      591.75      628.75     55.88 o 
  -5  -4  12        0.68       17.07     14.43 o 
  -4  -4  12       12.14       16.46     15.44 o 
  -3  -4  12      797.28      750.89     58.12 o 
  -2  -4  12      140.84      136.16     29.87 o 
   0  -4  12       23.98        9.09     11.23 o 
   1  -4  12      107.88      110.30     20.82 o 
   2  -4  12        6.30       13.27     11.57 o 
  -7  -3  12      218.64      257.27     38.61 o 
  -6  -3  12      140.82      139.00     30.28 o 
  -5  -3  12      298.45      296.49     39.22 o 
  -4  -3  12      382.14      416.19     43.69 o 
  -3  -3  12        4.60       12.60     13.21 o 
  -2  -3  12       25.88       17.27     15.65 o 
  -1  -3  12     1020.62      954.51     64.83 o 
   0  -3  12        3.52        6.52      9.91 o 
   1  -3  12      489.65      473.64     34.68 o 
   2  -3  12      752.12      784.42     61.57 o 
  -7  -2  12      239.29      306.65     41.05 o 
  -6  -2  12     1191.63     1323.15     75.19 o 
  -5  -2  12       31.92       30.89     15.65 o 
  -4  -2  12        0.27        4.47     11.58 o 
  -3  -2  12       56.73       61.78     21.34 o 
  -2  -2  12       39.21       41.66     17.88 o 
  -1  -2  12      124.52       98.36     26.42 o 
   0  -2  12       23.74       20.12     17.68 o 
   1  -2  12      682.06      652.14     38.70 o 
   2  -2  12       53.16       52.17     27.33 o 
  -7  -1  12      384.91      426.96     43.49 o 
  -6  -1  12      423.48      473.29     45.72 o 
  -5  -1  12       11.75       13.82     13.21 o 
  -4  -1  12      326.91      337.95     38.20 o 
  -3  -1  12      658.93      625.50     51.21 o 
  -2  -1  12        3.91       10.57     12.19 o 
  -1  -1  12      212.58      201.18     33.33 o 
   0  -1  12       37.37       28.04     18.29 o 
   1  -1  12       12.17       13.98     10.82 o 
   2  -1  12      270.52      249.55     41.46 o 
  -6   0  12      784.09      880.74     60.36 o 
  -5   0  12       68.86       62.79     20.52 o 
  -4   0  12      650.80      631.80     51.21 o 
  -3   0  12        3.88       15.04     12.40 o 
  -2   0  12        2.41       10.16     13.01 o 
  -1   0  12       82.61       65.84     21.74 o 
   0   0  12        1.37        3.66     13.62 o 
   1   0  12      277.29      280.03     41.66 o 
   2   0  12        1.83        9.35     18.09 o 
  -6   1  12      504.84      545.23     48.16 o 
  -5   1  12      111.96      144.69     29.06 o 
  -4   1  12      177.14      190.21     32.11 o 
  -3   1  12      506.71      526.33     47.15 o 
  -2   1  12      200.50      220.29     34.55 o 
  -1   1  12       37.13       32.51     17.68 o 
   0   1  12        0.13        5.28     13.62 o 
   1   1  12       45.55       47.55     22.76 o 
  -7   2  12      397.50      487.31     49.79 o 
  -5   2  12        2.60        9.75     13.01 o 
  -4   2  12      893.45     1051.24     66.05 o 
  -3   2  12        7.45       16.05     13.62 o 
  -2   2  12       23.64        8.94     12.80 o 
  -1   2  12       86.21       68.48     23.17 o 
   0   2  12       16.33       13.82     16.05 o 
   1   2  12       39.07       49.99     22.76 o 
  -5   3  12      928.21     1025.43     65.03 o 
  -4   3  12      133.77      146.72     29.87 o 
  -3   3  12      413.97      444.64     44.91 o 
  -2   3  12      163.09      226.38     36.38 o 
  -1   3  12      293.37      286.74     41.05 o 
   0   3  12        0.08       -7.93     11.79 o 
  -4   4  12      534.58      673.66     54.67 o 
  -3   4  12      111.63      108.11     28.65 o 
  -2   4  12       71.89       87.99     27.23 o 
  -1   4  12       51.18       54.46     22.56 o 
  -4   5  12       67.17       80.68     25.40 o 
  -3   5  12        6.16       -0.20     15.44 o 
  -4  -6  13        0.30        7.93     15.04 o 
  -3  -6  13       11.05       32.92     22.56 o 
  -2  -6  13      165.50      198.95     38.20 o 
  -1  -6  13      329.63      270.28     42.47 o 
  -5  -5  13      409.59      450.94     49.38 o 
  -4  -5  13      113.14       94.70     27.84 o 
  -3  -5  13      539.17      461.71     51.21 o 
  -2  -5  13        7.91        9.35     15.04 o 
  -1  -5  13        2.07       23.37     19.51 o 
   0  -5  13       69.23       83.52     29.06 o 
  -5  -4  13      562.19      526.54     52.23 o 
  -4  -4  13       41.14       50.19     21.13 o 
  -3  -4  13        1.44        1.02     13.21 o 
  -2  -4  13      308.31      298.93     42.68 o 
  -1  -4  13      302.93      249.75     39.42 o 
   0  -4  13       28.58       37.39     21.74 o 
  -6  -3  13      504.94      518.41     51.21 o 
  -5  -3  13      687.32      727.72     59.34 o 
  -4  -3  13        7.56        0.00     11.58 o 
  -2  -3  13        8.92       12.40     16.66 o 
  -1  -3  13       33.61       45.11     21.54 o 
   0  -3  13       99.66      109.53     30.08 o 
   1  -3  13       20.25        9.86     12.46 o 
  -6  -2  13     1325.56     1311.16     78.65 o 
  -5  -2  13      616.67      626.52     54.87 o 
  -4  -2  13      128.53      116.04     28.04 o 
  -3  -2  13      823.42      821.00     61.98 o 
  -2  -2  13      144.81      158.10     32.51 o 
  -1  -2  13       19.54       19.71     17.68 o 
   0  -2  13       50.32        9.96     18.09 o 
   1  -2  13       57.36       33.95     16.46 o 
  -6  -1  13      638.53      734.63     59.34 o 
  -5  -1  13      229.58      284.10     40.03 o 
  -4  -1  13      213.95      180.05     32.92 o 
  -3  -1  13      539.71      533.85     50.80 o 
  -2  -1  13      288.89      287.55     40.64 o 
  -1  -1  13     1118.29     1181.91     76.21 o 
   0  -1  13        1.70       11.38     17.48 o 
  -6   0  13      842.64     1009.38     68.08 o 
  -5   0  13       91.66      120.91     29.47 o 
  -4   0  13      467.06      509.67     48.37 o 
  -3   0  13      555.27      616.56     53.85 o 
  -2   0  13        4.37       -3.25     10.77 o 
  -1   0  13       19.05       13.21     16.05 o 
   0   0  13      233.11      215.82     38.81 o 
  -6   1  13      252.18      269.26     38.61 o 
  -5   1  13        0.92       -3.45     12.19 o 
  -4   1  13      354.19      392.01     43.49 o 
  -3   1  13      262.50      301.57     41.05 o 
  -2   1  13      138.84      150.18     32.31 o 
  -1   1  13      530.48      529.58     52.63 o 
   0   1  13        2.41       -9.96     13.62 o 
  -5   2  13       14.35       33.73     18.90 o 
  -4   2  13      480.45      570.02     52.84 o 
  -3   2  13      649.67      682.61     58.12 o 
  -2   2  13       50.89       31.30     18.90 o 
  -1   2  13       36.02       42.88     22.35 o 
  -4   3  13      403.34      526.13     51.62 o 
  -3   3  13       13.88       11.58     17.88 o 
  -2   3  13        3.84       -0.41     14.02 o 
  -3  -3  14      302.67      349.33     46.54 o 
  -2  -3  14      353.34      403.39     48.57 o 
  -4  -2  14       65.08       45.52     20.93 o 
  -3  -2  14      355.27      332.06     44.91 o 
  -2  -2  14      303.16      402.98     47.96 o 
  -4  -1  14       46.41       38.00     21.34 o 
  -3  -1  14      486.58      557.42     55.48 o 
  -2  -1  14       47.73       45.11     20.73 o 
  -3   0  14      618.20      705.37     61.57 o 
                                                 
